# Supplementary material for: Snow Surface Microbial Diversity at the Detection Limit within the Vicinity of the Concordia Station, Antarctica
Source: Life (Basel). 2022 Dec 30;13(1):113. doi: 10.3390/life13010113 (PMC9863605; doi:10.3390/life13010113)
Supplement: Supplementary file 1 [file life-13-00113-s001.zip]

Archive with 6 entries (6 files):
- Supplementary Figures.pdf
- Table S1.pdf
- Table S2.xlsx
- Table S3.xlsx
- Table S4.pdf
- Table S5.pdf
