# Supplementary material for: Snow Surface Microbial Diversity at the Detection Limit within the Vicinity of the Concordia Station, Antarctica
Source: Life (Basel). 2022 Dec 30;13(1):113. doi: 10.3390/life13010113 (PMC9863605; doi:10.3390/life13010113)
Supplement: Supplementary file 1 [file life-13-00113-s001.zip › Table S2.xlsx]

## Sheet: taxonomy_16S.xlsx
Kingdom	Phylum	Class	Order	Family	Genus	Species
OTU76	k__Bacteria	p__	c__	o__	f__	g__	s__
OTU6	k__Bacteria	p__	c__	o__	f__	g__	s__
OTU4398	k__Bacteria	p__	c__	o__	f__	g__	s__
OTU3516	k__Bacteria	p__	c__	o__	f__	g__	s__
OTU1901	k__Bacteria	p__	c__	o__	f__	g__	s__
OTU294	k__Bacteria	p__	c__	o__	f__	g__	s__
OTU4245	k__Bacteria	p__	c__	o__	f__	g__	s__
OTU5119	k__Bacteria	p__	c__	o__	f__	g__	s__
OTU3410	k__Bacteria	p__	c__	o__	f__	g__	s__
OTU37	k__Bacteria	p__	c__	o__	f__	g__	s__
OTU192	k__Bacteria	p__	c__	o__	f__	g__	s__
OTU1389	k__Bacteria	p__	c__	o__	f__	g__	s__
OTU1499	k__Bacteria	p__	c__	o__	f__	g__	s__
OTU5420	k__Bacteria	p__	c__	o__	f__	g__	s__
OTU1024	k__Bacteria	p__Bacteroidetes	c__Sphingobacteriia	o__Sphingobacteriales	f__Chitinophagaceae	g__Segetibacter	NA
OTU7053	k__Bacteria	p__Bacteroidetes	c__Sphingobacteriia	o__Sphingobacteriales	f__Chitinophagaceae	g__Segetibacter	NA
OTU33	k__Bacteria	p__Bacteroidetes	c__Sphingobacteriia	o__Sphingobacteriales	f__Chitinophagaceae	g__Segetibacter	NA
OTU45	k__Bacteria	p__Bacteroidetes	c__Sphingobacteriia	o__Sphingobacteriales	f__Chitinophagaceae	NA	NA
OTU531	k__Bacteria	p__Bacteroidetes	c__Sphingobacteriia	o__Sphingobacteriales	f__Chitinophagaceae	NA	NA
OTU896	k__Bacteria	p__Bacteroidetes	c__Sphingobacteriia	o__Sphingobacteriales	f__Chitinophagaceae	NA	NA
OTU49	k__Bacteria	p__Bacteroidetes	c__Sphingobacteriia	o__Sphingobacteriales	f__Chitinophagaceae	NA	NA
OTU232	k__Bacteria	p__Bacteroidetes	c__Sphingobacteriia	o__Sphingobacteriales	f__Chitinophagaceae	g__Sediminibacterium	NA
OTU2057	k__Bacteria	p__Bacteroidetes	c__Sphingobacteriia	o__Sphingobacteriales	f__Chitinophagaceae	NA	NA
OTU1497	k__Bacteria	p__Bacteroidetes	NA	NA	NA	NA	NA
OTU1268	k__Bacteria	p__Bacteroidetes	NA	NA	NA	NA	NA
OTU411	k__Bacteria	p__Bacteroidetes	c__Sphingobacteriia	o__Sphingobacteriales	f__Chitinophagaceae	NA	NA
OTU217	k__Bacteria	p__Bacteroidetes	c__Sphingobacteriia	o__Sphingobacteriales	f__Chitinophagaceae	NA	NA
OTU197	k__Bacteria	p__Bacteroidetes	c__Sphingobacteriia	o__Sphingobacteriales	f__Chitinophagaceae	g__Terrimonas	NA
OTU1052	k__Bacteria	p__Bacteroidetes	c__Sphingobacteriia	o__Sphingobacteriales	f__Chitinophagaceae	NA	NA
OTU250	k__Bacteria	p__Bacteroidetes	c__Sphingobacteriia	o__Sphingobacteriales	f__Chitinophagaceae	g__Ferruginibacter	NA
OTU88	k__Bacteria	p__Bacteroidetes	c__Sphingobacteriia	o__Sphingobacteriales	f__Chitinophagaceae	g__Flavisolibacter	NA
OTU85	k__Bacteria	p__Bacteroidetes	c__Sphingobacteriia	o__Sphingobacteriales	f__Chitinophagaceae	g__Flavisolibacter	NA
OTU11	k__Bacteria	p__Bacteroidetes	c__Sphingobacteriia	o__Sphingobacteriales	f__Chitinophagaceae	NA	NA
OTU3079	k__Bacteria	p__Bacteroidetes	c__Sphingobacteriia	o__Sphingobacteriales	f__Chitinophagaceae	NA	NA
OTU768	k__Bacteria	p__Bacteroidetes	c__Sphingobacteriia	o__Sphingobacteriales	f__Chitinophagaceae	NA	NA
OTU5953	k__Bacteria	p__Bacteroidetes	c__Sphingobacteriia	o__Sphingobacteriales	f__Chitinophagaceae	NA	NA
OTU5284	k__Bacteria	p__Bacteroidetes	c__Sphingobacteriia	o__Sphingobacteriales	f__Chitinophagaceae	NA	NA
OTU6611	k__Bacteria	p__Bacteroidetes	c__Sphingobacteriia	o__Sphingobacteriales	f__Chitinophagaceae	g__Ferruginibacter	NA
OTU6296	k__Bacteria	p__Bacteroidetes	c__Sphingobacteriia	o__Sphingobacteriales	f__Chitinophagaceae	NA	NA
OTU5141	k__Bacteria	p__Bacteroidetes	c__Sphingobacteriia	o__Sphingobacteriales	f__Chitinophagaceae	NA	NA
OTU6013	k__Bacteria	p__Bacteroidetes	c__Sphingobacteriia	o__Sphingobacteriales	f__Chitinophagaceae	NA	NA
OTU6167	k__Bacteria	p__Bacteroidetes	c__Sphingobacteriia	o__Sphingobacteriales	f__Chitinophagaceae	NA	NA
OTU6610	k__Bacteria	p__Bacteroidetes	c__Sphingobacteriia	o__Sphingobacteriales	f__Chitinophagaceae	g__Terrimonas	NA
OTU173	k__Bacteria	p__Bacteroidetes	c__Bacteroidia	o__Bacteroidales	f__Prevotellaceae	g__Prevotella	NA
OTU726	k__Bacteria	p__Bacteroidetes	c__Bacteroidia	o__Bacteroidales	f__Prevotellaceae	g__Prevotella	NA
OTU663	k__Bacteria	p__Bacteroidetes	c__Bacteroidia	o__Bacteroidales	NA	NA	NA
OTU853	k__Bacteria	p__Bacteroidetes	c__Bacteroidia	o__Bacteroidales	NA	NA	NA
OTU1014	k__Bacteria	p__Bacteroidetes	NA	NA	NA	NA	NA
OTU3035	k__Bacteria	p__Bacteroidetes	c__Bacteroidia	o__Bacteroidales	f__Porphyromonadaceae	NA	NA
OTU959	k__Bacteria	p__Bacteroidetes	c__Bacteroidia	o__Bacteroidales	f__Bacteroidaceae	g__Bacteroides	NA
OTU6863	k__Bacteria	p__Bacteroidetes	c__Bacteroidia	o__Bacteroidales	f__Bacteroidaceae	g__Bacteroides	NA
OTU174	k__Bacteria	p__	c__	o__	f__	g__	s__
OTU4353	k__Bacteria	p__	c__	o__	f__	g__	s__
OTU864	k__Bacteria	p__	c__	o__	f__	g__	s__
OTU2471	k__Bacteria	p__	c__	o__	f__	g__	s__
OTU909	k__Bacteria	p__	c__	o__	f__	g__	s__
OTU3796	k__Bacteria	p__	c__	o__	f__	g__	s__
OTU122	k__Bacteria	p__	c__	o__	f__	g__	s__
OTU480	k__Bacteria	p__	c__	o__	f__	g__	s__
OTU4743	k__Bacteria	p__	c__	o__	f__	g__	s__
OTU994	k__Bacteria	p__	c__	o__	f__	g__	s__
OTU1845	k__Bacteria	p__	c__	o__	f__	g__	s__
OTU846	k__Bacteria	p__	c__	o__	f__	g__	s__
OTU154	k__Bacteria	p__	c__	o__	f__	g__	s__
OTU1138	k__Bacteria	p__	c__	o__	f__	g__	s__
OTU487	k__Bacteria	p__	c__	o__	f__	g__	s__
OTU1367	k__Bacteria	p__	c__	o__	f__	g__	s__
OTU1466	k__Bacteria	p__	c__	o__	f__	g__	s__
OTU515	k__Bacteria	p__	c__	o__	f__	g__	s__
OTU152	k__Bacteria	p__	c__	o__	f__	g__	s__
OTU1848	k__Bacteria	p__	c__	o__	f__	g__	s__
OTU1994	k__Bacteria	p__	c__	o__	f__	g__	s__
OTU642	k__Bacteria	p__	c__	o__	f__	g__	s__
OTU164	k__Bacteria	p__	c__	o__	f__	g__	s__
OTU5136	k__Bacteria	p__	c__	o__	f__	g__	s__
OTU277	k__Bacteria	p__	c__	o__	f__	g__	s__
OTU5120	k__Bacteria	p__	c__	o__	f__	g__	s__
OTU736	k__Bacteria	p__	c__	o__	f__	g__	s__
OTU935	k__Bacteria	p__Planctomycetes	c__Planctomycetia	o__Planctomycetales	f__Planctomycetaceae	NA	NA
OTU1373	k__Bacteria	p__Planctomycetes	c__Planctomycetia	o__Planctomycetales	f__Planctomycetaceae	NA	NA
OTU6387	k__Bacteria	p__Planctomycetes	c__Planctomycetia	o__Planctomycetales	f__Planctomycetaceae	NA	NA
OTU6529	k__Bacteria	p__Planctomycetes	c__Planctomycetia	o__Planctomycetales	f__Planctomycetaceae	NA	NA
OTU1397	k__Bacteria	p__	c__	o__	f__	g__	s__
OTU4878	k__Bacteria	p__Planctomycetes	c__Planctomycetia	o__Planctomycetales	f__Planctomycetaceae	NA	NA
OTU234	k__Bacteria	p__Planctomycetes	c__Planctomycetia	o__Planctomycetales	f__Planctomycetaceae	g__Aquisphaera	NA
OTU2479	k__Bacteria	p__Planctomycetes	c__Planctomycetia	o__Planctomycetales	f__Planctomycetaceae	g__Aquisphaera	NA
OTU3860	k__Bacteria	p__Planctomycetes	c__Planctomycetia	o__Planctomycetales	f__Planctomycetaceae	NA	NA
OTU3843	k__Bacteria	p__Planctomycetes	c__Planctomycetia	o__Planctomycetales	f__Planctomycetaceae	g__Aquisphaera	NA
OTU1415	k__Bacteria	p__Planctomycetes	c__Planctomycetia	o__Planctomycetales	f__Planctomycetaceae	NA	NA
OTU6399	k__Bacteria	p__Planctomycetes	c__Planctomycetia	o__Planctomycetales	f__Planctomycetaceae	g__Singulisphaera	NA
OTU90	k__Bacteria	p__Planctomycetes	c__Planctomycetia	o__Planctomycetales	f__Planctomycetaceae	g__Aquisphaera	NA
OTU5679	k__Bacteria	p__Planctomycetes	c__Planctomycetia	o__Planctomycetales	f__Planctomycetaceae	g__Aquisphaera	NA
OTU5482	k__Bacteria	p__Planctomycetes	c__Planctomycetia	o__Planctomycetales	f__Planctomycetaceae	g__Aquisphaera	NA
OTU945	k__Bacteria	p__Planctomycetes	c__Planctomycetia	o__Planctomycetales	f__Planctomycetaceae	NA	NA
OTU505	k__Bacteria	p__Planctomycetes	c__Planctomycetia	o__Planctomycetales	f__Planctomycetaceae	NA	NA
OTU4371	k__Bacteria	p__Planctomycetes	c__Planctomycetia	o__Planctomycetales	f__Planctomycetaceae	g__Aquisphaera	NA
OTU1127	k__Bacteria	p__Planctomycetes	c__Planctomycetia	o__Planctomycetales	f__Planctomycetaceae	g__Aquisphaera	NA
OTU2358	k__Bacteria	p__Planctomycetes	c__Planctomycetia	o__Planctomycetales	f__Planctomycetaceae	NA	NA
OTU2210	k__Bacteria	p__Planctomycetes	c__Planctomycetia	o__Planctomycetales	f__Planctomycetaceae	g__Aquisphaera	NA
OTU97	k__Bacteria	p__Planctomycetes	c__Planctomycetia	o__Planctomycetales	f__Planctomycetaceae	NA	NA
OTU3022	k__Bacteria	p__Planctomycetes	c__Planctomycetia	o__Planctomycetales	f__Planctomycetaceae	g__Aquisphaera	NA
OTU1425	k__Bacteria	p__Planctomycetes	c__Planctomycetia	o__Planctomycetales	f__Planctomycetaceae	NA	NA
OTU305	k__Bacteria	p__	c__	o__	f__	g__	s__
OTU537	k__Bacteria	p__	c__	o__	f__	g__	s__
OTU3351	k__Bacteria	p__	c__	o__	f__	g__	s__
OTU4326	k__Bacteria	p__Proteobacteria	c__Alphaproteobacteria	o__Rhizobiales	f__Beijerinckiaceae	g__Chelatococcus	NA
OTU1405	k__Bacteria	p__	c__	o__	f__	g__	s__
OTU6832	k__Bacteria	p__	c__	o__	f__	g__	s__
OTU1436	k__Bacteria	p__	c__	o__	f__	g__	s__
OTU6950	k__Bacteria	p__	c__	o__	f__	g__	s__
OTU255	k__Bacteria	p__	c__	o__	f__	g__	s__
OTU2828	k__Bacteria	p__	c__	o__	f__	g__	s__
OTU5673	k__Bacteria	p__	c__	o__	f__	g__	s__
OTU464	k__Bacteria	p__Actinobacteria	c__Actinobacteria	NA	NA	NA	NA
OTU620	k__Bacteria	p__Actinobacteria	c__Actinobacteria	o__Actinomycetales	NA	NA	NA
OTU609	k__Bacteria	p__Actinobacteria	c__Actinobacteria	o__Actinomycetales	f__Micrococcaceae	g__Arthrobacter	NA
OTU394	k__Bacteria	p__Actinobacteria	c__Actinobacteria	o__Actinomycetales	f__Dermabacteraceae	g__Brachybacterium	NA
OTU145	k__Bacteria	p__Actinobacteria	c__Actinobacteria	o__Actinomycetales	f__Dermacoccaceae	g__Dermacoccus	NA
OTU110	k__Bacteria	p__Actinobacteria	c__Actinobacteria	o__Actinomycetales	f__Intrasporangiaceae	NA	NA
OTU2845	k__Bacteria	p__Actinobacteria	c__Actinobacteria	o__Actinomycetales	f__Intrasporangiaceae	g__Ornithinicoccus	NA
OTU28	k__Bacteria	p__Actinobacteria	c__Actinobacteria	o__Actinomycetales	f__Intrasporangiaceae	NA	NA
OTU2101	k__Bacteria	p__Actinobacteria	c__Actinobacteria	o__Actinomycetales	f__Intrasporangiaceae	g__Knoellia	NA
OTU397	k__Bacteria	p__	c__	o__	f__	g__	s__
OTU2180	k__Bacteria	p__	c__	o__	f__	g__	s__
OTU6549	k__Bacteria	p__	c__	o__	f__	g__	s__
OTU3947	k__Bacteria	p__	c__	o__	f__	g__	s__
OTU2187	k__Bacteria	p__	c__	o__	f__	g__	s__
OTU6680	k__Bacteria	p__	c__	o__	f__	g__	s__
OTU3320	k__Bacteria	p__	c__	o__	f__	g__	s__
OTU5515	k__Bacteria	p__	c__	o__	f__	g__	s__
OTU3984	k__Bacteria	p__	c__	o__	f__	g__	s__
OTU6254	k__Bacteria	p__	c__	o__	f__	g__	s__
OTU1208	k__Bacteria	p__	c__	o__	f__	g__	s__
OTU5581	k__Bacteria	p__	c__	o__	f__	g__	s__
OTU1825	k__Bacteria	p__Actinobacteria	c__Actinobacteria	NA	NA	NA	NA
OTU2779	k__Bacteria	p__	c__	o__	f__	g__	s__
OTU2978	k__Bacteria	p__	c__	o__	f__	g__	s__
OTU3218	k__Bacteria	p__	c__	o__	f__	g__	s__
OTU3049	k__Bacteria	p__	c__	o__	f__	g__	s__
OTU5892	k__Bacteria	p__	c__	o__	f__	g__	s__
OTU2970	k__Bacteria	p__	c__	o__	f__	g__	s__
OTU6413	k__Bacteria	p__	c__	o__	f__	g__	s__
OTU4327	k__Bacteria	p__Proteobacteria	c__Alphaproteobacteria	o__Rhizobiales	f__Beijerinckiaceae	g__Chelatococcus	NA
OTU5419	k__Bacteria	p__	c__	o__	f__	g__	s__
OTU4976	k__Bacteria	p__	c__	o__	f__	g__	s__
OTU6419	k__Bacteria	p__	c__	o__	f__	g__	s__
OTU3126	k__Bacteria	p__	c__	o__	f__	g__	s__
OTU4851	k__Bacteria	p__	c__	o__	f__	g__	s__
OTU2578	k__Bacteria	p__	c__	o__	f__	g__	s__
OTU3763	k__Bacteria	p__	c__	o__	f__	g__	s__
OTU2926	k__Bacteria	p__	c__	o__	f__	g__	s__
OTU2531	k__Bacteria	p__	c__	o__	f__	g__	s__
OTU6394	k__Bacteria	p__	c__	o__	f__	g__	s__
OTU6337	k__Bacteria	p__	c__	o__	f__	g__	s__
OTU4947	k__Bacteria	p__	c__	o__	f__	g__	s__
OTU3319	k__Bacteria	p__	c__	o__	f__	g__	s__
OTU4577	k__Bacteria	p__	c__	o__	f__	g__	s__
OTU6804	k__Bacteria	p__	c__	o__	f__	g__	s__
OTU5896	k__Bacteria	p__	c__	o__	f__	g__	s__
OTU2743	k__Bacteria	p__	c__	o__	f__	g__	s__
OTU4000	k__Bacteria	p__	c__	o__	f__	g__	s__
OTU5985	k__Bacteria	p__	c__	o__	f__	g__	s__
OTU5045	k__Bacteria	p__	c__	o__	f__	g__	s__
OTU6737	k__Bacteria	p__	c__	o__	f__	g__	s__
OTU6892	k__Bacteria	p__	c__	o__	f__	g__	s__
OTU5274	k__Bacteria	p__	c__	o__	f__	g__	s__
OTU5923	k__Bacteria	p__	c__	o__	f__	g__	s__
OTU6552	k__Bacteria	p__	c__	o__	f__	g__	s__
OTU3176	k__Bacteria	p__	c__	o__	f__	g__	s__
OTU4335	k__Bacteria	p__	c__	o__	f__	g__	s__
OTU704	k__Bacteria	p__	c__	o__	f__	g__	s__
OTU6877	k__Bacteria	p__	c__	o__	f__	g__	s__
OTU1647	k__Bacteria	p__	c__	o__	f__	g__	s__
OTU6903	k__Bacteria	p__	c__	o__	f__	g__	s__
OTU1790	k__Bacteria	p__	c__	o__	f__	g__	s__
OTU3725	k__Bacteria	p__	c__	o__	f__	g__	s__
OTU7094	k__Bacteria	p__	c__	o__	f__	g__	s__
OTU4677	k__Bacteria	p__	c__	o__	f__	g__	s__
OTU5659	k__Bacteria	p__	c__	o__	f__	g__	s__
OTU2851	k__Bacteria	p__	c__	o__	f__	g__	s__
OTU3806	k__Bacteria	p__	c__	o__	f__	g__	s__
OTU3641	k__Bacteria	p__	c__	o__	f__	g__	s__
OTU5225	k__Bacteria	p__	c__	o__	f__	g__	s__
OTU4172	k__Bacteria	p__	c__	o__	f__	g__	s__
OTU3539	k__Bacteria	p__	c__	o__	f__	g__	s__
OTU5561	k__Bacteria	p__	c__	o__	f__	g__	s__
OTU5171	k__Bacteria	p__	c__	o__	f__	g__	s__
OTU3597	k__Bacteria	p__	c__	o__	f__	g__	s__
OTU3526	k__Bacteria	p__	c__	o__	f__	g__	s__
OTU670	k__Bacteria	p__	c__	o__	f__	g__	s__
OTU3998	k__Bacteria	p__	c__	o__	f__	g__	s__
OTU6978	k__Bacteria	p__	c__	o__	f__	g__	s__
OTU3628	k__Bacteria	p__	c__	o__	f__	g__	s__
OTU3595	k__Bacteria	p__	c__	o__	f__	g__	s__
OTU4793	k__Bacteria	p__	c__	o__	f__	g__	s__
OTU5732	k__Bacteria	p__	c__	o__	f__	g__	s__
OTU3716	k__Bacteria	p__	c__	o__	f__	g__	s__
OTU2942	k__Bacteria	p__	c__	o__	f__	g__	s__
OTU4872	k__Bacteria	p__	c__	o__	f__	g__	s__
OTU4761	k__Bacteria	p__	c__	o__	f__	g__	s__
OTU4518	k__Bacteria	p__	c__	o__	f__	g__	s__
OTU5193	k__Bacteria	p__	c__	o__	f__	g__	s__
OTU5052	k__Bacteria	p__	c__	o__	f__	g__	s__
OTU6876	k__Bacteria	p__	c__	o__	f__	g__	s__
OTU6706	k__Bacteria	p__	c__	o__	f__	g__	s__
OTU2795	k__Bacteria	p__Verrucomicrobia	NA	NA	NA	NA	NA
OTU6458	k__Bacteria	p__	c__	o__	f__	g__	s__
OTU6175	k__Bacteria	p__	c__	o__	f__	g__	s__
OTU1867	k__Bacteria	p__	c__	o__	f__	g__	s__
OTU2602	k__Bacteria	p__	c__	o__	f__	g__	s__
OTU4174	k__Bacteria	p__	c__	o__	f__	g__	s__
OTU2562	k__Bacteria	p__	c__	o__	f__	g__	s__
OTU2398	k__Bacteria	p__	c__	o__	f__	g__	s__
OTU3247	k__Bacteria	p__	c__	o__	f__	g__	s__
OTU3338	k__Bacteria	p__	c__	o__	f__	g__	s__
OTU4658	k__Bacteria	p__	c__	o__	f__	g__	s__
OTU3939	k__Bacteria	p__	c__	o__	f__	g__	s__
OTU3709	k__Bacteria	p__	c__	o__	f__	g__	s__
OTU3145	k__Bacteria	p__	c__	o__	f__	g__	s__
OTU3219	k__Bacteria	p__	c__	o__	f__	g__	s__
OTU577	k__Bacteria	p__Actinobacteria	c__Actinobacteria	o__Acidimicrobiales	f__Acidimicrobineae_incertae_sedis	g__Aciditerrimonas	NA
OTU6462	k__Bacteria	p__Actinobacteria	c__Actinobacteria	o__Actinomycetales	f__Nocardioidaceae	g__Nocardioides	NA
OTU6153	k__Bacteria	p__Actinobacteria	c__Actinobacteria	o__Actinomycetales	f__Nocardioidaceae	g__Nocardioides	NA
OTU6715	k__Bacteria	p__Actinobacteria	c__Actinobacteria	o__Actinomycetales	f__Nocardioidaceae	g__Nocardioides	NA
OTU2244	k__Bacteria	p__Actinobacteria	c__Actinobacteria	o__Actinomycetales	f__Pseudonocardiaceae	g__Actinomycetospora	NA
OTU81	k__Bacteria	p__Actinobacteria	c__Actinobacteria	o__Actinomycetales	NA	NA	NA
OTU978	k__Bacteria	p__Actinobacteria	c__Actinobacteria	o__Actinomycetales	f__Mycobacteriaceae	g__Mycobacterium	NA
OTU462	k__Bacteria	p__Actinobacteria	c__Actinobacteria	o__Actinomycetales	f__Dietziaceae	g__Dietzia	NA
OTU773	k__Bacteria	p__Actinobacteria	c__Actinobacteria	o__Actinomycetales	f__Nocardiaceae	g__Rhodococcus	NA
OTU1085	k__Bacteria	p__Actinobacteria	c__Actinobacteria	o__Actinomycetales	f__Nocardiaceae	g__Rhodococcus	NA
OTU591	k__Bacteria	p__	c__	o__	f__	g__	s__
OTU6058	k__Bacteria	p__	c__	o__	f__	g__	s__
OTU4563	k__Bacteria	p__	c__	o__	f__	g__	s__
OTU5917	k__Bacteria	p__	c__	o__	f__	g__	s__
OTU4443	k__Bacteria	p__	c__	o__	f__	g__	s__
OTU6340	k__Bacteria	p__	c__	o__	f__	g__	s__
OTU1355	k__Bacteria	p__	c__	o__	f__	g__	s__
OTU2456	k__Bacteria	p__	c__	o__	f__	g__	s__
OTU607	k__Bacteria	p__	c__	o__	f__	g__	s__
OTU4593	k__Bacteria	p__	c__	o__	f__	g__	s__
OTU4662	k__Bacteria	p__	c__	o__	f__	g__	s__
OTU6600	k__Bacteria	p__	c__	o__	f__	g__	s__
OTU614	k__Bacteria	p__	c__	o__	f__	g__	s__
OTU1343	k__Bacteria	p__	c__	o__	f__	g__	s__
OTU1501	k__Bacteria	p__	c__	o__	f__	g__	s__
OTU3248	k__Bacteria	p__	c__	o__	f__	g__	s__
OTU3749	k__Bacteria	p__	c__	o__	f__	g__	s__
OTU1162	k__Bacteria	p__	c__	o__	f__	g__	s__
OTU6921	k__Bacteria	p__	c__	o__	f__	g__	s__
OTU506	k__Bacteria	p__	c__	o__	f__	g__	s__
OTU5220	k__Bacteria	p__	c__	o__	f__	g__	s__
OTU1136	k__Bacteria	p__	c__	o__	f__	g__	s__
OTU3289	k__Bacteria	p__	c__	o__	f__	g__	s__
OTU6779	k__Bacteria	p__Proteobacteria	c__Alphaproteobacteria	o__Rhodospirillales	f__Acetobacteraceae	NA	NA
OTU2325	k__Bacteria	p__	c__	o__	f__	g__	s__
OTU3537	k__Bacteria	p__	c__	o__	f__	g__	s__
OTU1082	k__Bacteria	p__	c__	o__	f__	g__	s__
OTU1284	k__Bacteria	p__	c__	o__	f__	g__	s__
OTU5186	k__Bacteria	p__	c__	o__	f__	g__	s__
OTU957	k__Bacteria	p__	c__	o__	f__	g__	s__
OTU2999	k__Bacteria	p__	c__	o__	f__	g__	s__
OTU5422	k__Bacteria	p__	c__	o__	f__	g__	s__
OTU1805	k__Bacteria	p__	c__	o__	f__	g__	s__
OTU2222	k__Bacteria	p__	c__	o__	f__	g__	s__
OTU615	k__Archaea	p__Pacearchaeota	c__	o__	f__	g__Pacearchaeota_Incertae_Sedis_AR13	NA
OTU1132	k__Archaea	p__Pacearchaeota	c__	o__	f__	g__Pacearchaeota_Incertae_Sedis_AR13	NA
OTU2361	k__Archaea	p__Pacearchaeota	c__	o__	f__	g__Pacearchaeota_Incertae_Sedis_AR13	NA
OTU1428	k__Archaea	p__	c__	o__	f__	g__	s__
OTU1488	k__Archaea	p__	c__	o__	f__	g__	s__
OTU1010	k__Bacteria	p__	c__	o__	f__	g__	s__
OTU2805	k__Bacteria	p__	c__	o__	f__	g__	s__
OTU714	k__Bacteria	p__	c__	o__	f__	g__	s__
OTU1615	k__Bacteria	p__	c__	o__	f__	g__	s__
OTU702	k__Bacteria	p__	c__	o__	f__	g__	s__
OTU835	k__Bacteria	p__	c__	o__	f__	g__	s__
OTU1344	k__Bacteria	p__	c__	o__	f__	g__	s__
OTU2887	k__Bacteria	p__	c__	o__	f__	g__	s__
OTU628	k__Bacteria	p__Actinobacteria	c__Actinobacteria	o__Actinomycetales	NA	NA	NA
OTU210	k__Bacteria	p__Actinobacteria	c__Actinobacteria	o__Actinomycetales	f__Propionibacteriaceae	g__Propionibacterium	NA
OTU901	k__Bacteria	p__Actinobacteria	c__Actinobacteria	o__Actinomycetales	f__Propionibacteriaceae	g__Propionibacterium	NA
OTU331	k__Bacteria	p__Actinobacteria	c__Actinobacteria	o__Actinomycetales	f__Propionibacteriaceae	NA	NA
OTU1559	k__Bacteria	p__Actinobacteria	c__Actinobacteria	o__Actinomycetales	f__Propionibacteriaceae	NA	NA
OTU289	k__Bacteria	p__Actinobacteria	c__Actinobacteria	o__Actinomycetales	NA	NA	NA
OTU612	k__Bacteria	p__Actinobacteria	c__Actinobacteria	o__Actinomycetales	NA	NA	NA
OTU3069	k__Bacteria	p__Actinobacteria	c__Actinobacteria	o__Actinomycetales	f__Thermomonosporaceae	NA	NA
OTU754	k__Bacteria	p__Actinobacteria	c__Actinobacteria	o__Actinomycetales	NA	NA	NA
OTU74	k__Bacteria	p__Actinobacteria	c__Actinobacteria	o__Actinomycetales	NA	NA	NA
OTU116	k__Bacteria	p__Actinobacteria	c__Actinobacteria	o__Actinomycetales	NA	NA	NA
OTU89	k__Bacteria	p__Actinobacteria	c__Actinobacteria	o__Actinomycetales	f__Propionibacteriaceae	g__Friedmanniella	NA
OTU242	k__Bacteria	p__Actinobacteria	c__Actinobacteria	o__Actinomycetales	f__Propionibacteriaceae	NA	NA
OTU190	k__Bacteria	p__Actinobacteria	c__Actinobacteria	o__Actinomycetales	NA	NA	NA
OTU55	k__Bacteria	p__Actinobacteria	c__Actinobacteria	o__Actinomycetales	NA	NA	NA
OTU913	k__Bacteria	p__Actinobacteria	c__Actinobacteria	o__Actinomycetales	NA	NA	NA
OTU265	k__Bacteria	p__Actinobacteria	c__Actinobacteria	o__Actinomycetales	f__Nocardioidaceae	g__Nocardioides	NA
OTU601	k__Bacteria	p__	c__	o__	f__	g__	s__
OTU1552	k__Bacteria	p__	c__	o__	f__	g__	s__
OTU4071	k__Bacteria	p__	c__	o__	f__	g__	s__
OTU1888	k__Bacteria	p__	c__	o__	f__	g__	s__
OTU1621	k__Bacteria	p__	c__	o__	f__	g__	s__
OTU3107	k__Bacteria	p__	c__	o__	f__	g__	s__
OTU4146	k__Bacteria	p__	c__	o__	f__	g__	s__
OTU7176	k__Bacteria	p__	c__	o__	f__	g__	s__
OTU6995	k__Bacteria	p__	c__	o__	f__	g__	s__
OTU5460	k__Bacteria	p__	c__	o__	f__	g__	s__
OTU2040	k__Bacteria	p__	c__	o__	f__	g__	s__
OTU467	k__Bacteria	p__	c__	o__	f__	g__	s__
OTU1543	k__Bacteria	p__	c__	o__	f__	g__	s__
OTU3164	k__Bacteria	p__	c__	o__	f__	g__	s__
OTU2459	k__Bacteria	p__	c__	o__	f__	g__	s__
OTU5432	k__Bacteria	p__	c__	o__	f__	g__	s__
OTU4959	k__Bacteria	p__	c__	o__	f__	g__	s__
OTU2384	k__Bacteria	p__	c__	o__	f__	g__	s__
OTU3845	k__Bacteria	p__	c__	o__	f__	g__	s__
OTU1959	k__Bacteria	p__	c__	o__	f__	g__	s__
OTU2665	k__Bacteria	p__	c__	o__	f__	g__	s__
OTU1698	k__Bacteria	p__	c__	o__	f__	g__	s__
OTU5940	k__Bacteria	p__	c__	o__	f__	g__	s__
OTU3308	k__Bacteria	p__	c__	o__	f__	g__	s__
OTU3510	k__Bacteria	p__	c__	o__	f__	g__	s__
OTU6160	k__Bacteria	p__	c__	o__	f__	g__	s__
OTU4956	k__Bacteria	p__	c__	o__	f__	g__	s__
OTU2044	k__Bacteria	p__	c__	o__	f__	g__	s__
OTU3125	k__Bacteria	p__	c__	o__	f__	g__	s__
OTU2412	k__Bacteria	p__	c__	o__	f__	g__	s__
OTU5457	k__Bacteria	p__	c__	o__	f__	g__	s__
OTU5341	k__Bacteria	p__	c__	o__	f__	g__	s__
OTU5500	k__Bacteria	p__	c__	o__	f__	g__	s__
OTU4660	k__Bacteria	p__	c__	o__	f__	g__	s__
OTU2245	k__Bacteria	p__	c__	o__	f__	g__	s__
OTU6678	k__Bacteria	p__	c__	o__	f__	g__	s__
OTU3938	k__Bacteria	p__	c__	o__	f__	g__	s__
OTU6530	k__Bacteria	p__	c__	o__	f__	g__	s__
OTU3307	k__Bacteria	p__	c__	o__	f__	g__	s__
OTU692	k__Bacteria	p__	c__	o__	f__	g__	s__
OTU4724	k__Bacteria	p__	c__	o__	f__	g__	s__
OTU635	k__Bacteria	p__Bacteroidetes	c__Sphingobacteriia	o__Sphingobacteriales	f__Chitinophagaceae	NA	NA
OTU5493	k__Bacteria	p__	c__	o__	f__	g__	s__
OTU833	k__Bacteria	p__Gemmatimonadetes	c__Gemmatimonadetes	o__Gemmatimonadales	f__Gemmatimonadaceae	g__Gemmatimonas	NA
OTU792	k__Bacteria	p__Proteobacteria	c__Gammaproteobacteria	NA	NA	NA	NA
OTU300	k__Bacteria	p__Proteobacteria	c__Betaproteobacteria	NA	NA	NA	NA
OTU1317	k__Bacteria	p__Proteobacteria	c__Deltaproteobacteria	o__Myxococcales	f__Haliangiaceae	g__Haliangium	NA
OTU495	k__Bacteria	p__Acidobacteria	c__Acidobacteria_Gp1	o__	f__	g__Granulicella	NA
OTU624	k__Bacteria	p__Proteobacteria	c__Betaproteobacteria	NA	NA	NA	NA
OTU5863	k__Bacteria	p__	c__	o__	f__	g__	s__
OTU828	k__Bacteria	p__Proteobacteria	c__Gammaproteobacteria	o__Xanthomonadales	f__Xanthomonadaceae	g__Lysobacter	NA
OTU746	k__Bacteria	p__Proteobacteria	c__Gammaproteobacteria	o__Xanthomonadales	f__Xanthomonadaceae	NA	NA
OTU4409	k__Bacteria	p__	c__	o__	f__	g__	s__
OTU2572	k__Bacteria	p__	c__	o__	f__	g__	s__
OTU4239	k__Bacteria	p__	c__	o__	f__	g__	s__
OTU1189	k__Bacteria	p__Nitrospirae	c__Nitrospira	o__Nitrospirales	f__Nitrospiraceae	g__Nitrospira	NA
OTU5527	k__Bacteria	p__Nitrospirae	c__Nitrospira	o__Nitrospirales	f__Nitrospiraceae	g__Nitrospira	NA
OTU278	k__Bacteria	p__Nitrospirae	c__Nitrospira	o__Nitrospirales	f__Nitrospiraceae	g__Nitrospira	NA
OTU1044	k__Bacteria	p__Nitrospirae	c__Nitrospira	o__Nitrospirales	f__Nitrospiraceae	g__Nitrospira	NA
OTU648	k__Bacteria	p__	c__	o__	f__	g__	s__
OTU4822	k__Bacteria	p__	c__	o__	f__	g__	s__
OTU4831	k__Bacteria	p__	c__	o__	f__	g__	s__
OTU7191	k__Bacteria	p__	c__	o__	f__	g__	s__
OTU4714	k__Bacteria	p__	c__	o__	f__	g__	s__
OTU631	k__Bacteria	p__	c__	o__	f__	g__	s__
OTU3273	k__Bacteria	p__	c__	o__	f__	g__	s__
OTU499	k__Bacteria	p__	c__	o__	f__	g__	s__
OTU6249	k__Bacteria	p__	c__	o__	f__	g__	s__
OTU753	k__Bacteria	p__Proteobacteria	c__Deltaproteobacteria	o__Myxococcales	f__Polyangiaceae	NA	NA
OTU485	k__Bacteria	p__	c__	o__	f__	g__	s__
OTU1360	k__Bacteria	p__	c__	o__	f__	g__	s__
OTU5002	k__Bacteria	p__Proteobacteria	c__Deltaproteobacteria	NA	NA	NA	NA
OTU2023	k__Bacteria	p__	c__	o__	f__	g__	s__
OTU683	k__Bacteria	p__	c__	o__	f__	g__	s__
OTU231	k__Bacteria	p__	c__	o__	f__	g__	s__
OTU1059	k__Bacteria	p__	c__	o__	f__	g__	s__
OTU2063	k__Bacteria	p__	c__	o__	f__	g__	s__
OTU5191	k__Bacteria	p__	c__	o__	f__	g__	s__
OTU2756	k__Bacteria	p__	c__	o__	f__	g__	s__
OTU900	k__Bacteria	p__	c__	o__	f__	g__	s__
OTU1427	k__Bacteria	p__	c__	o__	f__	g__	s__
OTU686	k__Bacteria	p__	c__	o__	f__	g__	s__
OTU3270	k__Bacteria	p__	c__	o__	f__	g__	s__
OTU810	k__Bacteria	p__	c__	o__	f__	g__	s__
OTU791	k__Bacteria	p__	c__	o__	f__	g__	s__
OTU4600	k__Bacteria	p__	c__	o__	f__	g__	s__
OTU581	k__Bacteria	p__	c__	o__	f__	g__	s__
OTU1201	k__Bacteria	p__	c__	o__	f__	g__	s__
OTU1464	k__Bacteria	p__Proteobacteria	NA	NA	NA	NA	NA
OTU6722	k__Bacteria	p__Proteobacteria	c__Alphaproteobacteria	NA	NA	NA	NA
OTU915	k__Bacteria	p__Proteobacteria	c__Deltaproteobacteria	NA	NA	NA	NA
OTU995	k__Bacteria	p__Proteobacteria	NA	NA	NA	NA	NA
OTU585	k__Bacteria	p__	c__	o__	f__	g__	s__
OTU1758	k__Bacteria	p__Proteobacteria	NA	NA	NA	NA	NA
OTU1908	k__Bacteria	p__Proteobacteria	NA	NA	NA	NA	NA
OTU1792	k__Bacteria	p__Proteobacteria	c__Deltaproteobacteria	NA	NA	NA	NA
OTU1618	k__Bacteria	p__	c__	o__	f__	g__	s__
OTU317	k__Bacteria	p__	c__	o__	f__	g__	s__
OTU572	k__Bacteria	p__	c__	o__	f__	g__	s__
OTU3466	k__Bacteria	p__	c__	o__	f__	g__	s__
OTU450	k__Bacteria	p__Proteobacteria	NA	NA	NA	NA	NA
OTU1174	k__Bacteria	p__Proteobacteria	c__Deltaproteobacteria	o__Myxococcales	NA	NA	NA
OTU622	k__Bacteria	p__Proteobacteria	c__Deltaproteobacteria	o__Myxococcales	NA	NA	NA
OTU3150	k__Bacteria	p__Proteobacteria	c__Deltaproteobacteria	o__Desulfobacterales	f__Desulfobulbaceae	g__Desulfocapsa	NA
OTU7105	k__Bacteria	p__Proteobacteria	c__Deltaproteobacteria	o__Desulfobacterales	NA	NA	NA
OTU760	k__Bacteria	p__	c__	o__	f__	g__	s__
OTU2546	k__Bacteria	p__	c__	o__	f__	g__	s__
OTU2141	k__Bacteria	p__	c__	o__	f__	g__	s__
OTU857	k__Bacteria	p__	c__	o__	f__	g__	s__
OTU2104	k__Bacteria	p__	c__	o__	f__	g__	s__
OTU1741	k__Bacteria	p__	c__	o__	f__	g__	s__
OTU6445	k__Bacteria	p__	c__	o__	f__	g__	s__
OTU841	k__Bacteria	p__Bacteroidetes	c__Sphingobacteriia	o__Sphingobacteriales	f__Sphingobacteriaceae	g__Pedobacter	NA
OTU1288	k__Bacteria	p__	c__	o__	f__	g__	s__
OTU2121	k__Bacteria	p__	c__	o__	f__	g__	s__
OTU2856	k__Bacteria	p__	c__	o__	f__	g__	s__
OTU4306	k__Bacteria	p__	c__	o__	f__	g__	s__
OTU2017	k__Bacteria	p__	c__	o__	f__	g__	s__
OTU723	k__Bacteria	p__	c__	o__	f__	g__	s__
OTU569	k__Bacteria	p__	c__	o__	f__	g__	s__
OTU5068	k__Bacteria	p__	c__	o__	f__	g__	s__
OTU82	k__Bacteria	p__	c__	o__	f__	g__	s__
OTU3548	k__Bacteria	p__	c__	o__	f__	g__	s__
OTU209	k__Bacteria	p__Acidobacteria	c__Acidobacteria_Gp16	o__	f__	g__Gp16	NA
OTU539	k__Bacteria	p__Acidobacteria	c__Acidobacteria_Gp16	o__	f__	g__Gp16	NA
OTU149	k__Bacteria	p__	c__	o__	f__	g__	s__
OTU38	k__Bacteria	p__	c__	o__	f__	g__	s__
OTU59	k__Bacteria	p__	c__	o__	f__	g__	s__
OTU4313	k__Bacteria	p__	c__	o__	f__	g__	s__
OTU4520	k__Bacteria	p__	c__	o__	f__	g__	s__
OTU865	k__Bacteria	p__	c__	o__	f__	g__	s__
OTU236	k__Bacteria	p__Deinococcus-Thermus	c__Deinococci	o__Thermales	f__Thermaceae	g__Meiothermus	NA
OTU868	k__Bacteria	p__Deinococcus-Thermus	c__Deinococci	o__Thermales	f__Thermaceae	g__Thermus	NA
OTU3425	k__Bacteria	p__Deinococcus-Thermus	c__Deinococci	o__Thermales	f__Thermaceae	g__Thermus	NA
OTU238	k__Bacteria	p__	c__	o__	f__	g__	s__
OTU3161	k__Bacteria	p__	c__	o__	f__	g__	s__
OTU3620	k__Bacteria	p__	c__	o__	f__	g__	s__
OTU697	k__Bacteria	p__	c__	o__	f__	g__	s__
OTU3227	k__Bacteria	p__Firmicutes	c__Erysipelotrichia	o__Erysipelotrichales	f__Erysipelotrichaceae	g__Solobacterium	NA
OTU1211	k__Bacteria	p__	c__	o__	f__	g__	s__
OTU385	k__Bacteria	p__Firmicutes	c__Bacilli	o__Bacillales	f__Staphylococcaceae	g__Jeotgalicoccus	NA
OTU1804	k__Bacteria	p__Firmicutes	c__Bacilli	o__Bacillales	f__Staphylococcaceae	g__Jeotgalicoccus	NA
OTU35	k__Bacteria	p__Firmicutes	c__Bacilli	o__Bacillales	f__Staphylococcaceae	g__Staphylococcus	NA
OTU6948	k__Bacteria	p__Firmicutes	c__Bacilli	o__Bacillales	f__Staphylococcaceae	g__Staphylococcus	NA
OTU928	k__Bacteria	p__Firmicutes	c__Bacilli	o__Bacillales	f__Staphylococcaceae	g__Staphylococcus	NA
OTU357	k__Bacteria	p__Firmicutes	c__Bacilli	o__Bacillales	f__Staphylococcaceae	g__Salinicoccus	NA
OTU890	k__Bacteria	p__Firmicutes	c__Bacilli	o__Bacillales	f__Staphylococcaceae	g__Salinicoccus	NA
OTU6875	k__Bacteria	p__Firmicutes	c__Bacilli	o__Lactobacillales	f__Aerococcaceae	NA	NA
OTU613	k__Bacteria	p__Firmicutes	c__Bacilli	o__Lactobacillales	f__Aerococcaceae	g__Abiotrophia	NA
OTU2943	k__Bacteria	p__Firmicutes	c__Bacilli	o__Lactobacillales	f__Carnobacteriaceae	g__Desemzia	NA
OTU2499	k__Bacteria	p__Firmicutes	c__Bacilli	o__Lactobacillales	f__Enterococcaceae	g__Vagococcus	NA
OTU5826	k__Bacteria	p__Firmicutes	c__Bacilli	o__Lactobacillales	f__Enterococcaceae	g__Vagococcus	NA
OTU659	k__Bacteria	p__Firmicutes	c__Bacilli	o__Lactobacillales	f__Carnobacteriaceae	g__Carnobacterium	NA
OTU218	k__Bacteria	p__Firmicutes	c__Bacilli	o__Lactobacillales	f__Carnobacteriaceae	g__Granulicatella	NA
OTU566	k__Bacteria	p__Firmicutes	c__Bacilli	o__Lactobacillales	f__Carnobacteriaceae	g__Granulicatella	NA
OTU6303	k__Bacteria	p__Firmicutes	c__Bacilli	o__Bacillales	NA	NA	NA
OTU1967	k__Bacteria	p__Firmicutes	c__Bacilli	o__Bacillales	f__Bacillaceae_2	NA	NA
OTU2266	k__Bacteria	p__Firmicutes	c__Bacilli	o__Bacillales	f__Bacillaceae_2	g__Oceanobacillus	NA
OTU2096	k__Bacteria	p__Firmicutes	c__Bacilli	o__Bacillales	f__Paenibacillaceae_1	g__Paenibacillus	NA
OTU5083	k__Bacteria	p__Firmicutes	c__Bacilli	o__Bacillales	NA	NA	NA
OTU2774	k__Bacteria	p__Firmicutes	c__Bacilli	o__Bacillales	f__Bacillaceae_2	g__Terribacillus	NA
OTU1114	k__Bacteria	p__Firmicutes	c__Bacilli	o__Bacillales	f__Bacillaceae_1	g__Bacillus	NA
OTU588	k__Bacteria	p__Firmicutes	c__Bacilli	o__Bacillales	f__Listeriaceae	g__Brochothrix	NA
OTU26	k__Bacteria	p__Firmicutes	c__Bacilli	o__Bacillales	f__Bacillaceae_1	g__Bacillus	NA
OTU2283	k__Bacteria	p__Firmicutes	c__Bacilli	o__Bacillales	f__Planococcaceae	g__Sporosarcina	NA
OTU1088	k__Bacteria	p__Firmicutes	c__Bacilli	o__Bacillales	f__Planococcaceae	g__Sporosarcina	NA
OTU133	k__Bacteria	p__Firmicutes	c__Bacilli	o__Bacillales	f__Bacillaceae_1	g__Anoxybacillus	NA
OTU578	k__Bacteria	p__Firmicutes	c__Bacilli	o__Bacillales	f__Bacillaceae_1	g__Bacillus	NA
OTU3875	k__Bacteria	p__Firmicutes	c__Bacilli	o__Bacillales	f__Bacillaceae_1	g__Bacillus	NA
OTU564	k__Bacteria	p__Firmicutes	c__Bacilli	o__Lactobacillales	f__Aerococcaceae	g__Aerococcus	NA
OTU247	k__Bacteria	p__Firmicutes	c__Bacilli	o__Bacillales	f__Bacillales_Incertae_Sedis_XI	g__Gemella	NA
OTU2029	k__Bacteria	p__Firmicutes	c__Bacilli	o__Bacillales	f__Planococcaceae	g__Rummeliibacillus	NA
OTU381	k__Bacteria	p__Firmicutes	c__Bacilli	o__Bacillales	f__Bacillaceae_1	g__Bacillus	NA
OTU3543	k__Bacteria	p__Firmicutes	c__Bacilli	o__Bacillales	f__Planococcaceae	g__Lysinibacillus	NA
OTU710	k__Bacteria	p__Firmicutes	c__Bacilli	o__Bacillales	f__Planococcaceae	g__Solibacillus	NA
OTU1569	k__Bacteria	p__Firmicutes	c__Bacilli	o__Bacillales	f__Bacillaceae_1	g__Bacillus	NA
OTU971	k__Bacteria	p__	c__	o__	f__	g__	s__
OTU3449	k__Bacteria	p__	c__	o__	f__	g__	s__
OTU5794	k__Bacteria	p__	c__	o__	f__	g__	s__
OTU2847	k__Bacteria	p__	c__	o__	f__	g__	s__
OTU5238	k__Bacteria	p__	c__	o__	f__	g__	s__
OTU4291	k__Bacteria	p__	c__	o__	f__	g__	s__
OTU4387	k__Bacteria	p__	c__	o__	f__	g__	s__
OTU1006	k__Bacteria	p__	c__	o__	f__	g__	s__
OTU1694	k__Bacteria	p__Bacteroidetes	c__Cytophagia	o__Cytophagales	f__Cytophagaceae	NA	NA
OTU1056	k__Bacteria	p__	c__	o__	f__	g__	s__
OTU3128	k__Bacteria	p__	c__	o__	f__	g__	s__
OTU5638	k__Bacteria	p__	c__	o__	f__	g__	s__
OTU3782	k__Bacteria	p__	c__	o__	f__	g__	s__
OTU2590	k__Bacteria	p__	c__	o__	f__	g__	s__
OTU1070	k__Bacteria	p__	c__	o__	f__	g__	s__
OTU6420	k__Bacteria	p__	c__	o__	f__	g__	s__
OTU510	k__Bacteria	p__	c__	o__	f__	g__	s__
OTU1787	k__Bacteria	p__	c__	o__	f__	g__	s__
OTU3215	k__Bacteria	p__	c__	o__	f__	g__	s__
OTU1404	k__Bacteria	p__Chloroflexi	c__Thermomicrobia	o__Sphaerobacterales	f__Sphaerobacteraceae	NA	NA
OTU5899	k__Bacteria	p__	c__	o__	f__	g__	s__
OTU6957	k__Bacteria	p__	c__	o__	f__	g__	s__
OTU3606	k__Bacteria	p__	c__	o__	f__	g__	s__
OTU2275	k__Bacteria	p__	c__	o__	f__	g__	s__
OTU155	k__Bacteria	p__	c__	o__	f__	g__	s__
OTU112	k__Bacteria	p__	c__	o__	f__	g__	s__
OTU46	k__Bacteria	p__	c__	o__	f__	g__	s__
OTU301	k__Bacteria	p__	c__	o__	f__	g__	s__
OTU4770	k__Bacteria	p__	c__	o__	f__	g__	s__
OTU2064	k__Bacteria	p__	c__	o__	f__	g__	s__
OTU114	k__Bacteria	p__	c__	o__	f__	g__	s__
OTU268	k__Bacteria	p__	c__	o__	f__	g__	s__
OTU3589	k__Bacteria	p__	c__	o__	f__	g__	s__
OTU4323	k__Bacteria	p__	c__	o__	f__	g__	s__
OTU4158	k__Bacteria	p__	c__	o__	f__	g__	s__
OTU44	k__Bacteria	p__Acidobacteria	c__Acidobacteria_Gp16	o__	f__	g__Gp16	NA
OTU227	k__Bacteria	p__	c__	o__	f__	g__	s__
OTU2829	k__Bacteria	p__Acidobacteria	c__Acidobacteria_Gp16	o__	f__	g__Gp16	NA
OTU1017	k__Bacteria	p__	c__	o__	f__	g__	s__
OTU6713	k__Bacteria	p__	c__	o__	f__	g__	s__
OTU3457	k__Bacteria	p__	c__	o__	f__	g__	s__
OTU2123	k__Bacteria	p__	c__	o__	f__	g__	s__
OTU2417	k__Bacteria	p__	c__	o__	f__	g__	s__
OTU3868	k__Bacteria	p__	c__	o__	f__	g__	s__
OTU6322	k__Bacteria	p__	c__	o__	f__	g__	s__
OTU1005	k__Bacteria	p__	c__	o__	f__	g__	s__
OTU698	k__Bacteria	p__Proteobacteria	c__Betaproteobacteria	NA	NA	NA	NA
OTU4035	k__Bacteria	p__Proteobacteria	NA	NA	NA	NA	NA
OTU1326	k__Bacteria	p__Proteobacteria	c__Betaproteobacteria	o__Hydrogenophilales	f__Hydrogenophilaceae	g__Hydrogenophilus	NA
OTU6981	k__Bacteria	p__Proteobacteria	c__Betaproteobacteria	o__Burkholderiales	f__Comamonadaceae	NA	NA
OTU103	k__Bacteria	p__Proteobacteria	c__Betaproteobacteria	o__Burkholderiales	f__Burkholderiales_incertae_sedis	g__Tepidimonas	NA
OTU109	k__Bacteria	p__Proteobacteria	c__Betaproteobacteria	o__Burkholderiales	f__Burkholderiales_incertae_sedis	g__Tepidimonas	NA
OTU6273	k__Bacteria	p__Proteobacteria	c__Betaproteobacteria	o__Burkholderiales	f__Comamonadaceae	g__Comamonas	NA
OTU221	k__Bacteria	p__Proteobacteria	c__Betaproteobacteria	o__Burkholderiales	f__Comamonadaceae	NA	NA
OTU66	k__Bacteria	p__Proteobacteria	c__Betaproteobacteria	o__Burkholderiales	f__Comamonadaceae	NA	NA
OTU5980	k__Bacteria	p__Proteobacteria	c__Betaproteobacteria	o__Burkholderiales	f__Burkholderiales_incertae_sedis	g__Rivibacter	NA
OTU666	k__Bacteria	p__Proteobacteria	c__Betaproteobacteria	o__Rhodocyclales	f__Rhodocyclaceae	g__Zoogloea	NA
OTU804	k__Bacteria	p__Proteobacteria	c__Betaproteobacteria	o__Burkholderiales	f__Comamonadaceae	g__Schlegelella	NA
OTU4945	k__Bacteria	p__Proteobacteria	c__Betaproteobacteria	o__Burkholderiales	NA	NA	NA
OTU2025	k__Bacteria	p__Proteobacteria	c__Betaproteobacteria	o__Burkholderiales	f__Comamonadaceae	g__Pseudorhodoferax	NA
OTU988	k__Bacteria	p__Proteobacteria	c__Betaproteobacteria	o__Burkholderiales	f__Comamonadaceae	g__Acidovorax	NA
OTU298	k__Bacteria	p__Proteobacteria	c__Betaproteobacteria	o__Burkholderiales	f__Burkholderiales_incertae_sedis	g__Sphaerotilus	NA
OTU10	k__Bacteria	p__Proteobacteria	c__Betaproteobacteria	o__Burkholderiales	f__Comamonadaceae	g__Delftia	NA
OTU125	k__Bacteria	p__Proteobacteria	c__Betaproteobacteria	o__Burkholderiales	f__Comamonadaceae	g__Kinneretia	NA
OTU449	k__Bacteria	p__Proteobacteria	c__Betaproteobacteria	o__Burkholderiales	f__Comamonadaceae	g__Curvibacter	NA
OTU996	k__Bacteria	p__Actinobacteria	c__Actinobacteria	o__Bifidobacteriales	f__Bifidobacteriaceae	g__Bifidobacterium	NA
OTU6310	k__Bacteria	p__Actinobacteria	c__Actinobacteria	o__Actinomycetales	f__Micrococcaceae	g__Rothia	NA
OTU700	k__Bacteria	p__Actinobacteria	c__Actinobacteria	o__Actinomycetales	f__Micrococcaceae	g__Rothia	NA
OTU842	k__Bacteria	p__Actinobacteria	c__Actinobacteria	o__Actinomycetales	f__Micrococcaceae	g__Rothia	NA
OTU2265	k__Bacteria	p__Actinobacteria	c__Actinobacteria	o__Actinomycetales	NA	NA	NA
OTU230	k__Bacteria	p__Actinobacteria	c__Actinobacteria	o__Actinomycetales	f__Micrococcaceae	g__Yaniella	NA
OTU2194	k__Bacteria	p__Actinobacteria	c__Actinobacteria	o__Actinomycetales	f__Micrococcaceae	g__Nesterenkonia	NA
OTU21	k__Bacteria	p__Actinobacteria	c__Actinobacteria	o__Actinomycetales	f__Micrococcaceae	g__Micrococcus	NA
OTU178	k__Bacteria	p__Actinobacteria	c__Actinobacteria	o__Actinomycetales	f__Micrococcaceae	g__Kocuria	NA
OTU1033	k__Bacteria	p__	c__	o__	f__	g__	s__
OTU2698	k__Bacteria	p__	c__	o__	f__	g__	s__
OTU7111	k__Bacteria	p__	c__	o__	f__	g__	s__
OTU6448	k__Bacteria	p__	c__	o__	f__	g__	s__
OTU2396	k__Bacteria	p__	c__	o__	f__	g__	s__
OTU1837	k__Bacteria	p__	c__	o__	f__	g__	s__
OTU3250	k__Bacteria	p__	c__	o__	f__	g__	s__
OTU1596	k__Bacteria	p__	c__	o__	f__	g__	s__
OTU2455	k__Bacteria	p__	c__	o__	f__	g__	s__
OTU1917	k__Bacteria	p__	c__	o__	f__	g__	s__
OTU5883	k__Bacteria	p__	c__	o__	f__	g__	s__
OTU6967	k__Bacteria	p__	c__	o__	f__	g__	s__
OTU342	k__Bacteria	p__	c__	o__	f__	g__	s__
OTU6990	k__Bacteria	p__	c__	o__	f__	g__	s__
OTU4731	k__Bacteria	p__	c__	o__	f__	g__	s__
OTU1089	k__Bacteria	p__	c__	o__	f__	g__	s__
OTU3027	k__Bacteria	p__	c__	o__	f__	g__	s__
OTU3496	k__Bacteria	p__	c__	o__	f__	g__	s__
OTU4186	k__Bacteria	p__	c__	o__	f__	g__	s__
OTU1175	k__Bacteria	p__	c__	o__	f__	g__	s__
OTU7139	k__Bacteria	p__	c__	o__	f__	g__	s__
OTU3185	k__Bacteria	p__	c__	o__	f__	g__	s__
OTU1606	k__Bacteria	p__	c__	o__	f__	g__	s__
OTU5907	k__Bacteria	p__	c__	o__	f__	g__	s__
OTU4546	k__Bacteria	p__	c__	o__	f__	g__	s__
OTU3481	k__Bacteria	p__	c__	o__	f__	g__	s__
OTU1554	k__Bacteria	p__	c__	o__	f__	g__	s__
OTU6849	k__Bacteria	p__	c__	o__	f__	g__	s__
OTU6234	k__Bacteria	p__	c__	o__	f__	g__	s__
OTU4364	k__Bacteria	p__	c__	o__	f__	g__	s__
OTU2628	k__Bacteria	p__	c__	o__	f__	g__	s__
OTU3607	k__Bacteria	p__	c__	o__	f__	g__	s__
OTU1574	k__Bacteria	p__	c__	o__	f__	g__	s__
OTU2218	k__Bacteria	p__	c__	o__	f__	g__	s__
OTU6809	k__Bacteria	p__	c__	o__	f__	g__	s__
OTU1530	k__Bacteria	p__	c__	o__	f__	g__	s__
OTU1507	k__Bacteria	p__	c__	o__	f__	g__	s__
OTU5305	k__Bacteria	p__	c__	o__	f__	g__	s__
OTU742	k__Bacteria	p__	c__	o__	f__	g__	s__
OTU1983	k__Bacteria	p__	c__	o__	f__	g__	s__
OTU5872	k__Bacteria	p__	c__	o__	f__	g__	s__
OTU583	k__Bacteria	p__	c__	o__	f__	g__	s__
OTU2409	k__Bacteria	p__	c__	o__	f__	g__	s__
OTU1929	k__Bacteria	p__	c__	o__	f__	g__	s__
OTU4080	k__Bacteria	p__	c__	o__	f__	g__	s__
OTU1962	k__Bacteria	p__	c__	o__	f__	g__	s__
OTU1663	k__Bacteria	p__Actinobacteria	c__Actinobacteria	o__Actinomycetales	f__Geodermatophilaceae	g__Modestobacter	NA
OTU787	k__Bacteria	p__	c__	o__	f__	g__	s__
OTU5069	k__Bacteria	p__	c__	o__	f__	g__	s__
OTU3078	k__Bacteria	p__	c__	o__	f__	g__	s__
OTU5660	k__Bacteria	p__	c__	o__	f__	g__	s__
OTU2135	k__Bacteria	p__	c__	o__	f__	g__	s__
OTU1131	k__Bacteria	p__Bacteroidetes	c__Flavobacteriia	o__Flavobacteriales	f__Flavobacteriaceae	NA	NA
OTU7138	k__Bacteria	p__	c__	o__	f__	g__	s__
OTU1050	k__Bacteria	p__	c__	o__	f__	g__	s__
OTU6551	k__Bacteria	p__	c__	o__	f__	g__	s__
OTU4732	k__Bacteria	p__	c__	o__	f__	g__	s__
OTU4986	k__Bacteria	p__	c__	o__	f__	g__	s__
OTU2717	k__Bacteria	p__	c__	o__	f__	g__	s__
OTU7175	k__Bacteria	p__	c__	o__	f__	g__	s__
OTU5606	k__Bacteria	p__	c__	o__	f__	g__	s__
OTU6704	k__Bacteria	p__	c__	o__	f__	g__	s__
OTU2191	k__Bacteria	p__	c__	o__	f__	g__	s__
OTU4622	k__Bacteria	p__	c__	o__	f__	g__	s__
OTU1134	k__Bacteria	p__	c__	o__	f__	g__	s__
OTU4597	k__Bacteria	p__	c__	o__	f__	g__	s__
OTU7049	k__Bacteria	p__	c__	o__	f__	g__	s__
OTU1015	k__Bacteria	p__	c__	o__	f__	g__	s__
OTU3014	k__Bacteria	p__	c__	o__	f__	g__	s__
OTU2865	k__Bacteria	p__	c__	o__	f__	g__	s__
OTU6120	k__Bacteria	p__	c__	o__	f__	g__	s__
OTU1151	k__Bacteria	p__	c__	o__	f__	g__	s__
OTU3673	k__Bacteria	p__	c__	o__	f__	g__	s__
OTU2161	k__Bacteria	p__	c__	o__	f__	g__	s__
OTU4441	k__Bacteria	p__	c__	o__	f__	g__	s__
OTU977	k__Bacteria	p__	c__	o__	f__	g__	s__
OTU3655	k__Bacteria	p__	c__	o__	f__	g__	s__
OTU1188	k__Bacteria	p__	c__	o__	f__	g__	s__
OTU387	k__Bacteria	p__	c__	o__	f__	g__	s__
OTU2739	k__Bacteria	p__	c__	o__	f__	g__	s__
OTU4599	k__Bacteria	p__	c__	o__	f__	g__	s__
OTU1383	k__Bacteria	p__	c__	o__	f__	g__	s__
OTU2073	k__Bacteria	p__	c__	o__	f__	g__	s__
OTU2482	k__Bacteria	p__	c__	o__	f__	g__	s__
OTU6881	k__Bacteria	p__	c__	o__	f__	g__	s__
OTU2046	k__Bacteria	p__	c__	o__	f__	g__	s__
OTU4737	k__Bacteria	p__	c__	o__	f__	g__	s__
OTU6114	k__Bacteria	p__	c__	o__	f__	g__	s__
OTU3908	k__Bacteria	p__	c__	o__	f__	g__	s__
OTU4140	k__Bacteria	p__	c__	o__	f__	g__	s__
OTU5748	k__Bacteria	p__	c__	o__	f__	g__	s__
OTU1264	k__Bacteria	p__	c__	o__	f__	g__	s__
OTU2872	k__Bacteria	p__	c__	o__	f__	g__	s__
OTU4891	k__Bacteria	p__	c__	o__	f__	g__	s__
OTU4023	k__Bacteria	p__	c__	o__	f__	g__	s__
OTU6272	k__Bacteria	p__	c__	o__	f__	g__	s__
OTU2229	k__Bacteria	p__	c__	o__	f__	g__	s__
OTU4354	k__Bacteria	p__	c__	o__	f__	g__	s__
OTU5751	k__Bacteria	p__	c__	o__	f__	g__	s__
OTU6100	k__Bacteria	p__	c__	o__	f__	g__	s__
OTU2068	k__Bacteria	p__	c__	o__	f__	g__	s__
OTU5533	k__Bacteria	p__	c__	o__	f__	g__	s__
OTU3682	k__Bacteria	p__	c__	o__	f__	g__	s__
OTU6531	k__Bacteria	p__	c__	o__	f__	g__	s__
OTU6373	k__Bacteria	p__	c__	o__	f__	g__	s__
OTU6821	k__Bacteria	p__	c__	o__	f__	g__	s__
OTU5856	k__Bacteria	p__	c__	o__	f__	g__	s__
OTU4832	k__Bacteria	p__	c__	o__	f__	g__	s__
OTU2519	k__Bacteria	p__	c__	o__	f__	g__	s__
OTU812	k__Bacteria	p__	c__	o__	f__	g__	s__
OTU3619	k__Bacteria	p__	c__	o__	f__	g__	s__
OTU7163	k__Bacteria	p__	c__	o__	f__	g__	s__
OTU5544	k__Bacteria	p__	c__	o__	f__	g__	s__
OTU5479	k__Bacteria	p__	c__	o__	f__	g__	s__
OTU2342	k__Bacteria	p__	c__	o__	f__	g__	s__
OTU6613	k__Bacteria	p__	c__	o__	f__	g__	s__
OTU3858	k__Bacteria	p__	c__	o__	f__	g__	s__
OTU5201	k__Bacteria	p__	c__	o__	f__	g__	s__
OTU7004	k__Bacteria	p__	c__	o__	f__	g__	s__
OTU4869	k__Bacteria	p__	c__	o__	f__	g__	s__
OTU6035	k__Bacteria	p__	c__	o__	f__	g__	s__
OTU3480	k__Bacteria	p__	c__	o__	f__	g__	s__
OTU6376	k__Bacteria	p__	c__	o__	f__	g__	s__
OTU1081	k__Bacteria	p__	c__	o__	f__	g__	s__
OTU432	k__Bacteria	p__Proteobacteria	c__Alphaproteobacteria	o__Sphingomonadales	f__Sphingomonadaceae	g__Sphingopyxis	NA
OTU3857	k__Bacteria	p__	c__	o__	f__	g__	s__
OTU3896	k__Bacteria	p__	c__	o__	f__	g__	s__
OTU4694	k__Bacteria	p__	c__	o__	f__	g__	s__
OTU6895	k__Bacteria	p__	c__	o__	f__	g__	s__
OTU4591	k__Bacteria	p__	c__	o__	f__	g__	s__
OTU5257	k__Bacteria	p__	c__	o__	f__	g__	s__
OTU6000	k__Bacteria	p__	c__	o__	f__	g__	s__
OTU4384	k__Bacteria	p__	c__	o__	f__	g__	s__
OTU5591	k__Bacteria	p__	c__	o__	f__	g__	s__
OTU1513	k__Bacteria	p__	c__	o__	f__	g__	s__
OTU1869	k__Bacteria	p__	c__	o__	f__	g__	s__
OTU5628	k__Bacteria	p__	c__	o__	f__	g__	s__
OTU1781	k__Bacteria	p__	c__	o__	f__	g__	s__
OTU1187	k__Bacteria	p__	c__	o__	f__	g__	s__
OTU2000	k__Bacteria	p__	c__	o__	f__	g__	s__
OTU5397	k__Bacteria	p__	c__	o__	f__	g__	s__
OTU6566	k__Bacteria	p__	c__	o__	f__	g__	s__
OTU1223	k__Bacteria	p__	c__	o__	f__	g__	s__
OTU6570	k__Bacteria	p__	c__	o__	f__	g__	s__
OTU5477	k__Bacteria	p__	c__	o__	f__	g__	s__
OTU6104	k__Bacteria	p__	c__	o__	f__	g__	s__
OTU5738	k__Bacteria	p__	c__	o__	f__	g__	s__
OTU4940	k__Bacteria	p__	c__	o__	f__	g__	s__
OTU2159	k__Bacteria	p__	c__	o__	f__	g__	s__
OTU1198	k__Bacteria	p__	c__	o__	f__	g__	s__
OTU4439	k__Bacteria	p__	c__	o__	f__	g__	s__
OTU1243	k__Bacteria	p__Actinobacteria	c__Actinobacteria	NA	NA	NA	NA
OTU3271	k__Bacteria	p__Actinobacteria	c__Actinobacteria	NA	NA	NA	NA
OTU1321	k__Bacteria	p__Actinobacteria	c__Actinobacteria	o__Gaiellales	f__Gaiellaceae	g__Gaiella	NA
OTU84	k__Bacteria	p__Actinobacteria	c__Actinobacteria	o__Gaiellales	f__Gaiellaceae	g__Gaiella	NA
OTU1328	k__Bacteria	p__Actinobacteria	c__Actinobacteria	o__Gaiellales	f__Gaiellaceae	g__Gaiella	NA
OTU1636	k__Bacteria	p__Actinobacteria	c__Actinobacteria	NA	NA	NA	NA
OTU430	k__Bacteria	p__Actinobacteria	c__Actinobacteria	o__Gaiellales	f__Gaiellaceae	g__Gaiella	NA
OTU664	k__Bacteria	p__Actinobacteria	c__Actinobacteria	o__Gaiellales	f__Gaiellaceae	g__Gaiella	NA
OTU341	k__Bacteria	p__Actinobacteria	c__Actinobacteria	o__Gaiellales	f__Gaiellaceae	g__Gaiella	NA
OTU119	k__Bacteria	p__Actinobacteria	c__Actinobacteria	o__Gaiellales	f__Gaiellaceae	g__Gaiella	NA
OTU448	k__Bacteria	p__Actinobacteria	c__Actinobacteria	o__Gaiellales	f__Gaiellaceae	g__Gaiella	NA
OTU251	k__Bacteria	p__Actinobacteria	c__Actinobacteria	o__Gaiellales	f__Gaiellaceae	g__Gaiella	NA
OTU187	k__Bacteria	p__Actinobacteria	c__Actinobacteria	o__Gaiellales	f__Gaiellaceae	g__Gaiella	NA
OTU5528	k__Bacteria	p__	c__	o__	f__	g__	s__
OTU3004	k__Bacteria	p__	c__	o__	f__	g__	s__
OTU943	k__Bacteria	p__Proteobacteria	c__Deltaproteobacteria	o__Desulfuromonadales	NA	NA	NA
OTU1880	k__Bacteria	p__	c__	o__	f__	g__	s__
OTU2246	k__Bacteria	p__Actinobacteria	c__Actinobacteria	o__Actinomycetales	NA	NA	NA
OTU1801	k__Bacteria	p__Actinobacteria	c__Actinobacteria	o__Actinomycetales	f__Actinomycetaceae	g__Varibaculum	NA
OTU3764	k__Bacteria	p__Actinobacteria	c__Actinobacteria	o__Actinomycetales	f__Actinomycetaceae	g__Actinomyces	NA
OTU1453	k__Bacteria	p__Actinobacteria	c__Actinobacteria	o__Actinomycetales	f__Actinomycetaceae	g__Actinomyces	NA
OTU668	k__Bacteria	p__Actinobacteria	c__Actinobacteria	o__Actinomycetales	f__Actinomycetaceae	g__Actinomyces	NA
OTU852	k__Bacteria	p__Actinobacteria	c__Actinobacteria	o__Actinomycetales	f__Actinomycetaceae	g__Actinomyces	NA
OTU447	k__Bacteria	p__Actinobacteria	c__Actinobacteria	o__Actinomycetales	f__Actinomycetaceae	g__Actinomyces	NA
OTU526	k__Bacteria	p__Actinobacteria	c__Actinobacteria	o__Actinomycetales	f__Actinomycetaceae	g__Actinomyces	NA
OTU254	k__Bacteria	p__Actinobacteria	c__Actinobacteria	o__Actinomycetales	f__Brevibacteriaceae	g__Brevibacterium	NA
OTU545	k__Bacteria	p__Actinobacteria	c__Actinobacteria	o__Actinomycetales	f__Brevibacteriaceae	g__Brevibacterium	NA
OTU7013	k__Bacteria	p__Actinobacteria	c__Actinobacteria	o__Actinomycetales	f__Micrococcaceae	g__Arthrobacter	NA
OTU627	k__Bacteria	p__Actinobacteria	c__Actinobacteria	o__Actinomycetales	f__Microbacteriaceae	g__Amnibacterium	NA
OTU849	k__Bacteria	p__Actinobacteria	c__Actinobacteria	o__Actinomycetales	f__Microbacteriaceae	NA	NA
OTU1209	k__Bacteria	p__Actinobacteria	c__Actinobacteria	o__Actinomycetales	f__Microbacteriaceae	NA	NA
OTU1971	k__Bacteria	p__Actinobacteria	c__Actinobacteria	o__Actinomycetales	f__Microbacteriaceae	NA	NA
OTU693	k__Bacteria	p__Actinobacteria	c__Actinobacteria	o__Actinomycetales	f__Promicromonosporaceae	g__Promicromonospora	NA
OTU1426	k__Bacteria	p__Actinobacteria	c__Actinobacteria	o__Actinomycetales	f__Cellulomonadaceae	g__Cellulomonas	NA
OTU2169	k__Bacteria	p__Actinobacteria	c__Actinobacteria	o__Actinomycetales	f__Microbacteriaceae	NA	NA
OTU5381	k__Bacteria	p__Actinobacteria	c__Actinobacteria	o__Actinomycetales	f__Microbacteriaceae	g__Leucobacter	NA
OTU918	k__Bacteria	p__Actinobacteria	c__Actinobacteria	o__Actinomycetales	f__Microbacteriaceae	g__Leucobacter	NA
OTU3670	k__Bacteria	p__Actinobacteria	c__Actinobacteria	o__Actinomycetales	f__Microbacteriaceae	g__Pseudoclavibacter	NA
OTU1750	k__Bacteria	p__Actinobacteria	c__Actinobacteria	NA	NA	NA	NA
OTU237	k__Bacteria	p__Actinobacteria	c__Actinobacteria	o__Actinomycetales	NA	NA	NA
OTU313	k__Bacteria	p__Actinobacteria	c__Actinobacteria	NA	NA	NA	NA
OTU309	k__Bacteria	p__Actinobacteria	c__Actinobacteria	o__Actinomycetales	f__Kineosporiaceae	g__Angustibacter	NA
OTU1999	k__Bacteria	p__Actinobacteria	c__Actinobacteria	o__Actinomycetales	f__Kineosporiaceae	g__Angustibacter	NA
OTU41	k__Bacteria	p__Actinobacteria	c__Actinobacteria	o__Actinomycetales	f__Nocardiaceae	NA	NA
OTU1662	k__Bacteria	p__Actinobacteria	c__Actinobacteria	o__Actinomycetales	f__Geodermatophilaceae	g__Modestobacter	NA
OTU1519	k__Bacteria	p__Actinobacteria	c__Actinobacteria	o__Actinomycetales	f__Kineosporiaceae	NA	NA
OTU161	k__Bacteria	p__Actinobacteria	c__Actinobacteria	o__Actinomycetales	NA	NA	NA
OTU590	k__Bacteria	p__Actinobacteria	c__Actinobacteria	o__Actinomycetales	NA	NA	NA
OTU595	k__Bacteria	p__Actinobacteria	c__Actinobacteria	o__Actinomycetales	NA	NA	NA
OTU427	k__Bacteria	p__Actinobacteria	c__Actinobacteria	o__Actinomycetales	NA	NA	NA
OTU2217	k__Bacteria	p__Actinobacteria	c__Actinobacteria	o__Actinomycetales	f__Geodermatophilaceae	g__Modestobacter	NA
OTU1281	k__Bacteria	p__Proteobacteria	c__Gammaproteobacteria	o__Salinisphaerales	f__Salinisphaeraceae	g__Salinisphaera	NA
OTU316	k__Bacteria	p__Proteobacteria	c__Gammaproteobacteria	o__Pseudomonadales	f__Moraxellaceae	g__Perlucidibaca	NA
OTU220	k__Bacteria	p__Proteobacteria	c__Gammaproteobacteria	o__Pseudomonadales	f__Moraxellaceae	g__Acinetobacter	NA
OTU150	k__Bacteria	p__Proteobacteria	c__Gammaproteobacteria	o__Pseudomonadales	f__Moraxellaceae	g__Acinetobacter	NA
OTU2730	k__Bacteria	p__Proteobacteria	c__Gammaproteobacteria	o__Pseudomonadales	f__Moraxellaceae	g__Acinetobacter	NA
OTU856	k__Bacteria	p__Proteobacteria	c__Gammaproteobacteria	o__Pseudomonadales	f__Moraxellaceae	g__Acinetobacter	NA
OTU582	k__Bacteria	p__Proteobacteria	c__Gammaproteobacteria	o__Pseudomonadales	f__Moraxellaceae	g__Acinetobacter	NA
OTU458	k__Bacteria	p__Proteobacteria	c__Gammaproteobacteria	o__Pseudomonadales	f__Moraxellaceae	g__Acinetobacter	NA
OTU9	k__Bacteria	p__Proteobacteria	c__Gammaproteobacteria	o__Pseudomonadales	f__Moraxellaceae	g__Acinetobacter	NA
OTU135	k__Bacteria	p__Proteobacteria	c__Gammaproteobacteria	o__Pseudomonadales	f__Moraxellaceae	g__Acinetobacter	NA
OTU1380	k__Bacteria	p__	c__	o__	f__	g__	s__
OTU1480	k__Bacteria	p__	c__	o__	f__	g__	s__
OTU5248	k__Bacteria	p__	c__	o__	f__	g__	s__
OTU7078	k__Bacteria	p__	c__	o__	f__	g__	s__
OTU3704	k__Bacteria	p__	c__	o__	f__	g__	s__
OTU5650	k__Bacteria	p__	c__	o__	f__	g__	s__
OTU4402	k__Bacteria	p__	c__	o__	f__	g__	s__
OTU160	k__Bacteria	p__	c__	o__	f__	g__	s__
OTU2380	k__Bacteria	p__	c__	o__	f__	g__	s__
OTU2790	k__Bacteria	p__	c__	o__	f__	g__	s__
OTU1402	k__Bacteria	p__	c__	o__	f__	g__	s__
OTU854	k__Bacteria	p__Bacteroidetes	c__Bacteroidia	o__Bacteroidales	NA	NA	NA
OTU1592	k__Bacteria	p__	c__	o__	f__	g__	s__
OTU3067	k__Bacteria	p__	c__	o__	f__	g__	s__
OTU2908	k__Bacteria	p__	c__	o__	f__	g__	s__
OTU5755	k__Bacteria	p__	c__	o__	f__	g__	s__
OTU4310	k__Bacteria	p__	c__	o__	f__	g__	s__
OTU7018	k__Bacteria	p__	c__	o__	f__	g__	s__
OTU5153	k__Bacteria	p__	c__	o__	f__	g__	s__
OTU6111	k__Bacteria	p__	c__	o__	f__	g__	s__
OTU4830	k__Bacteria	p__	c__	o__	f__	g__	s__
OTU1649	k__Bacteria	p__	c__	o__	f__	g__	s__
OTU3075	k__Bacteria	p__	c__	o__	f__	g__	s__
OTU2382	k__Bacteria	p__	c__	o__	f__	g__	s__
OTU6777	k__Bacteria	p__	c__	o__	f__	g__	s__
OTU4584	k__Bacteria	p__	c__	o__	f__	g__	s__
OTU1575	k__Bacteria	p__	c__	o__	f__	g__	s__
OTU1199	k__Bacteria	p__	c__	o__	f__	g__	s__
OTU4675	k__Bacteria	p__	c__	o__	f__	g__	s__
OTU6970	k__Bacteria	p__	c__	o__	f__	g__	s__
OTU4865	k__Bacteria	p__	c__	o__	f__	g__	s__
OTU4446	k__Bacteria	p__	c__	o__	f__	g__	s__
OTU2998	k__Bacteria	p__	c__	o__	f__	g__	s__
OTU2178	k__Bacteria	p__	c__	o__	f__	g__	s__
OTU5049	k__Bacteria	p__	c__	o__	f__	g__	s__
OTU1875	k__Bacteria	p__	c__	o__	f__	g__	s__
OTU2329	k__Bacteria	p__	c__	o__	f__	g__	s__
OTU3182	k__Bacteria	p__	c__	o__	f__	g__	s__
OTU5943	k__Bacteria	p__	c__	o__	f__	g__	s__
OTU1399	k__Bacteria	p__	c__	o__	f__	g__	s__
OTU157	k__Bacteria	p__Firmicutes	c__Bacilli	o__Lactobacillales	f__Leuconostocaceae	g__Weissella	NA
OTU92	k__Bacteria	p__Firmicutes	c__Bacilli	o__Lactobacillales	f__Leuconostocaceae	g__Leuconostoc	NA
OTU934	k__Bacteria	p__Firmicutes	c__Bacilli	o__Lactobacillales	f__Leuconostocaceae	g__Leuconostoc	NA
OTU5219	k__Bacteria	p__Firmicutes	c__Bacilli	o__Lactobacillales	f__Leuconostocaceae	g__Leuconostoc	NA
OTU258	k__Bacteria	p__Firmicutes	c__Bacilli	o__Lactobacillales	f__Streptococcaceae	g__Lactococcus	NA
OTU538	k__Bacteria	p__Firmicutes	c__Bacilli	o__Lactobacillales	f__Streptococcaceae	g__Lactococcus	NA
OTU50	k__Bacteria	p__Firmicutes	c__Bacilli	o__Lactobacillales	f__Streptococcaceae	g__Streptococcus	NA
OTU120	k__Bacteria	p__Firmicutes	c__Bacilli	o__Lactobacillales	f__Streptococcaceae	g__Streptococcus	NA
OTU1493	k__Bacteria	p__Firmicutes	c__Bacilli	o__Lactobacillales	f__Streptococcaceae	g__Streptococcus	NA
OTU6428	k__Bacteria	p__Firmicutes	c__Bacilli	o__Lactobacillales	f__Carnobacteriaceae	g__Atopostipes	NA
OTU362	k__Bacteria	p__Firmicutes	c__Bacilli	o__Lactobacillales	f__Carnobacteriaceae	g__Atopostipes	NA
OTU435	k__Bacteria	p__Firmicutes	c__Bacilli	o__Lactobacillales	f__Carnobacteriaceae	g__Atopostipes	NA
OTU660	k__Bacteria	p__Firmicutes	c__Bacilli	o__Lactobacillales	f__Carnobacteriaceae	g__Alloiococcus	NA
OTU6870	k__Bacteria	p__Firmicutes	c__Bacilli	o__Lactobacillales	f__Aerococcaceae	g__Facklamia	NA
OTU496	k__Bacteria	p__Firmicutes	c__Bacilli	o__Lactobacillales	f__Lactobacillaceae	g__Lactobacillus	NA
OTU80	k__Bacteria	p__Firmicutes	c__Bacilli	o__Lactobacillales	f__Lactobacillaceae	g__Lactobacillus	NA
OTU763	k__Bacteria	p__Firmicutes	c__Bacilli	o__Lactobacillales	f__Lactobacillaceae	g__Lactobacillus	NA
OTU257	k__Bacteria	p__Firmicutes	c__Bacilli	o__Lactobacillales	f__Lactobacillaceae	g__Lactobacillus	NA
OTU2748	k__Bacteria	p__Firmicutes	c__Bacilli	o__Lactobacillales	f__Lactobacillaceae	g__Lactobacillus	NA
OTU244	k__Bacteria	p__Firmicutes	c__Bacilli	o__Lactobacillales	f__Lactobacillaceae	g__Lactobacillus	NA
OTU2657	k__Bacteria	p__Firmicutes	c__Bacilli	o__Lactobacillales	f__Lactobacillaceae	g__Lactobacillus	NA
OTU1459	k__Bacteria	p__Planctomycetes	c__Planctomycetia	o__Planctomycetales	f__Planctomycetaceae	NA	NA
OTU923	k__Bacteria	p__Planctomycetes	c__Planctomycetia	o__Planctomycetales	f__Planctomycetaceae	NA	NA
OTU1269	k__Bacteria	p__Planctomycetes	c__Planctomycetia	o__Planctomycetales	f__Planctomycetaceae	g__Gemmata	NA
OTU1905	k__Bacteria	p__Planctomycetes	c__Planctomycetia	o__Planctomycetales	f__Planctomycetaceae	NA	NA
OTU1858	k__Bacteria	p__Planctomycetes	c__Planctomycetia	o__Planctomycetales	f__Planctomycetaceae	g__Zavarzinella	NA
OTU3821	k__Bacteria	p__Planctomycetes	c__Planctomycetia	o__Planctomycetales	f__Planctomycetaceae	NA	NA
OTU4097	k__Bacteria	p__Planctomycetes	c__Planctomycetia	o__Planctomycetales	f__Planctomycetaceae	NA	NA
OTU5497	k__Bacteria	p__	c__	o__	f__	g__	s__
OTU5669	k__Bacteria	p__	c__	o__	f__	g__	s__
OTU508	k__Bacteria	p__	c__	o__	f__	g__	s__
OTU6024	k__Bacteria	p__	c__	o__	f__	g__	s__
OTU1421	k__Bacteria	p__	c__	o__	f__	g__	s__
OTU5021	k__Bacteria	p__	c__	o__	f__	g__	s__
OTU4496	k__Bacteria	p__	c__	o__	f__	g__	s__
OTU2595	k__Bacteria	p__	c__	o__	f__	g__	s__
OTU2585	k__Bacteria	p__	c__	o__	f__	g__	s__
OTU3249	k__Bacteria	p__	c__	o__	f__	g__	s__
OTU5818	k__Bacteria	p__	c__	o__	f__	g__	s__
OTU5182	k__Bacteria	p__	c__	o__	f__	g__	s__
OTU5968	k__Bacteria	p__	c__	o__	f__	g__	s__
OTU5375	k__Bacteria	p__	c__	o__	f__	g__	s__
OTU6521	k__Bacteria	p__	c__	o__	f__	g__	s__
OTU4101	k__Bacteria	p__	c__	o__	f__	g__	s__
OTU4104	k__Bacteria	p__	c__	o__	f__	g__	s__
OTU4905	k__Bacteria	p__	c__	o__	f__	g__	s__
OTU4637	k__Bacteria	p__	c__	o__	f__	g__	s__
OTU3515	k__Bacteria	p__	c__	o__	f__	g__	s__
OTU3579	k__Bacteria	p__	c__	o__	f__	g__	s__
OTU266	k__Bacteria	p__	c__	o__	f__	g__	s__
OTU2663	k__Bacteria	p__	c__	o__	f__	g__	s__
OTU1558	k__Bacteria	p__	c__	o__	f__	g__	s__
OTU1735	k__Bacteria	p__	c__	o__	f__	g__	s__
OTU5025	k__Bacteria	p__	c__	o__	f__	g__	s__
OTU1523	k__Bacteria	p__	c__	o__	f__	g__	s__
OTU976	k__Bacteria	p__	c__	o__	f__	g__	s__
OTU1256	k__Bacteria	p__	c__	o__	f__	g__	s__
OTU549	k__Bacteria	p__	c__	o__	f__	g__	s__
OTU5461	k__Bacteria	p__	c__	o__	f__	g__	s__
OTU1541	k__Bacteria	p__	c__	o__	f__	g__	s__
OTU1599	k__Bacteria	p__	c__	o__	f__	g__	s__
OTU5781	k__Bacteria	p__	c__	o__	f__	g__	s__
OTU709	k__Bacteria	p__	c__	o__	f__	g__	s__
OTU1148	k__Bacteria	p__	c__	o__	f__	g__	s__
OTU1657	k__Bacteria	p__	c__	o__	f__	g__	s__
OTU3493	k__Bacteria	p__	c__	o__	f__	g__	s__
OTU4668	k__Bacteria	p__	c__	o__	f__	g__	s__
OTU6490	k__Bacteria	p__	c__	o__	f__	g__	s__
OTU6861	k__Bacteria	p__	c__	o__	f__	g__	s__
OTU1233	k__Bacteria	p__	c__	o__	f__	g__	s__
OTU1947	k__Bacteria	p__	c__	o__	f__	g__	s__
OTU320	k__Bacteria	p__	c__	o__	f__	g__	s__
OTU1119	k__Bacteria	p__	c__	o__	f__	g__	s__
OTU3326	k__Bacteria	p__	c__	o__	f__	g__	s__
OTU4329	k__Bacteria	p__	c__	o__	f__	g__	s__
OTU5450	k__Bacteria	p__	c__	o__	f__	g__	s__
OTU1153	k__Bacteria	p__	c__	o__	f__	g__	s__
OTU5831	k__Bacteria	p__	c__	o__	f__	g__	s__
OTU3786	k__Bacteria	p__	c__	o__	f__	g__	s__
OTU1100	k__Bacteria	p__	c__	o__	f__	g__	s__
OTU3562	k__Bacteria	p__	c__	o__	f__	g__	s__
OTU6697	k__Bacteria	p__	c__	o__	f__	g__	s__
OTU4037	k__Bacteria	p__	c__	o__	f__	g__	s__
OTU1063	k__Bacteria	p__	c__	o__	f__	g__	s__
OTU6275	k__Bacteria	p__	c__	o__	f__	g__	s__
OTU4951	k__Bacteria	p__	c__	o__	f__	g__	s__
OTU6582	k__Bacteria	p__	c__	o__	f__	g__	s__
OTU6199	k__Bacteria	p__	c__	o__	f__	g__	s__
OTU6614	k__Bacteria	p__	c__	o__	f__	g__	s__
OTU5367	k__Bacteria	p__	c__	o__	f__	g__	s__
OTU550	k__Bacteria	p__	c__	o__	f__	g__	s__
OTU6557	k__Bacteria	p__	c__	o__	f__	g__	s__
OTU3428	k__Bacteria	p__	c__	o__	f__	g__	s__
OTU5562	k__Bacteria	p__	c__	o__	f__	g__	s__
OTU2574	k__Bacteria	p__	c__	o__	f__	g__	s__
OTU3974	k__Bacteria	p__	c__	o__	f__	g__	s__
OTU48	k__Bacteria	p__	c__	o__	f__	g__	s__
OTU6799	k__Bacteria	p__	c__	o__	f__	g__	s__
OTU369	k__Bacteria	p__	c__	o__	f__	g__	s__
OTU2295	k__Bacteria	p__	c__	o__	f__	g__	s__
OTU4017	k__Bacteria	p__	c__	o__	f__	g__	s__
OTU3529	k__Bacteria	p__	c__	o__	f__	g__	s__
OTU1952	k__Bacteria	p__Proteobacteria	c__Alphaproteobacteria	o__Caulobacterales	f__Caulobacteraceae	NA	NA
OTU4160	k__Bacteria	p__	c__	o__	f__	g__	s__
OTU4783	k__Bacteria	p__	c__	o__	f__	g__	s__
OTU6099	k__Bacteria	p__	c__	o__	f__	g__	s__
OTU2276	k__Bacteria	p__	c__	o__	f__	g__	s__
OTU2944	k__Bacteria	p__	c__	o__	f__	g__	s__
OTU6488	k__Bacteria	p__	c__	o__	f__	g__	s__
OTU6968	k__Bacteria	p__	c__	o__	f__	g__	s__
OTU3957	k__Bacteria	p__	c__	o__	f__	g__	s__
OTU3812	k__Bacteria	p__	c__	o__	f__	g__	s__
OTU4607	k__Bacteria	p__	c__	o__	f__	g__	s__
OTU6597	k__Bacteria	p__	c__	o__	f__	g__	s__
OTU5830	k__Bacteria	p__	c__	o__	f__	g__	s__
OTU3668	k__Bacteria	p__	c__	o__	f__	g__	s__
OTU5306	k__Bacteria	p__	c__	o__	f__	g__	s__
OTU5514	k__Bacteria	p__	c__	o__	f__	g__	s__
OTU1645	k__Bacteria	p__Acidobacteria	c__Acidobacteria_Gp6	o__	f__	g__Gp6	NA
OTU1504	k__Bacteria	p__Acidobacteria	c__Acidobacteria_Gp6	o__	f__	g__Gp6	NA
OTU3159	k__Bacteria	p__Acidobacteria	c__Acidobacteria_Gp6	o__	f__	g__Gp6	NA
OTU1577	k__Bacteria	p__Verrucomicrobia	c__Opitutae	o__Opitutales	f__Opitutaceae	g__Opitutus	NA
OTU6524	k__Bacteria	p__Verrucomicrobia	c__Opitutae	o__Opitutales	f__Opitutaceae	g__Opitutus	NA
OTU1503	k__Bacteria	p__	c__	o__	f__	g__	s__
OTU1393	k__Bacteria	p__Actinobacteria	c__Actinobacteria	NA	NA	NA	NA
OTU4759	k__Bacteria	p__Actinobacteria	c__Actinobacteria	NA	NA	NA	NA
OTU1477	k__Bacteria	p__Actinobacteria	c__Actinobacteria	NA	NA	NA	NA
OTU1390	k__Bacteria	p__Actinobacteria	c__Actinobacteria	NA	NA	NA	NA
OTU939	k__Bacteria	p__Actinobacteria	c__Actinobacteria	o__Acidimicrobiales	f__Acidimicrobiaceae	g__Ilumatobacter	NA
OTU1454	k__Bacteria	p__Actinobacteria	c__Actinobacteria	o__Acidimicrobiales	f__Acidimicrobiaceae	g__Ilumatobacter	NA
OTU1835	k__Bacteria	p__	c__	o__	f__	g__	s__
OTU1247	k__Bacteria	p__Proteobacteria	c__Gammaproteobacteria	o__Legionellales	f__Coxiellaceae	g__Aquicella	NA
OTU40	k__Bacteria	p__Proteobacteria	c__Gammaproteobacteria	o__Pseudomonadales	f__Moraxellaceae	g__Moraxella	NA
OTU2223	k__Bacteria	p__Proteobacteria	c__Gammaproteobacteria	o__Pseudomonadales	f__Moraxellaceae	g__Psychrobacter	NA
OTU861	k__Bacteria	p__Proteobacteria	c__Gammaproteobacteria	o__Pseudomonadales	f__Moraxellaceae	g__Psychrobacter	NA
OTU1374	k__Bacteria	p__Proteobacteria	c__Gammaproteobacteria	o__Pseudomonadales	f__Moraxellaceae	g__Psychrobacter	NA
OTU1744	k__Bacteria	p__Proteobacteria	NA	NA	NA	NA	NA
OTU1324	k__Bacteria	p__Proteobacteria	c__Gammaproteobacteria	o__Xanthomonadales	f__Sinobacteraceae	g__Nevskia	NA
OTU4011	k__Bacteria	p__Proteobacteria	c__Gammaproteobacteria	o__Thiotrichales	f__Piscirickettsiaceae	g__Thiomicrospira	NA
OTU216	k__Bacteria	p__Proteobacteria	c__Gammaproteobacteria	NA	NA	NA	NA
OTU14	k__Bacteria	p__Proteobacteria	c__Gammaproteobacteria	o__Chromatiales	NA	NA	NA
OTU318	k__Bacteria	p__Proteobacteria	c__Gammaproteobacteria	NA	NA	NA	NA
OTU1616	k__Bacteria	p__	c__	o__	f__	g__	s__
OTU1096	k__Bacteria	p__	c__	o__	f__	g__	s__
OTU2147	k__Bacteria	p__Proteobacteria	c__Deltaproteobacteria	o__Bdellovibrionales	f__Bdellovibrionaceae	g__Vampirovibrio	NA
OTU3448	k__Bacteria	p__	c__	o__	f__	g__	s__
OTU2559	k__Bacteria	p__Actinobacteria	c__Actinobacteria	NA	NA	NA	NA
OTU6050	k__Bacteria	p__Actinobacteria	c__Actinobacteria	o__Actinomycetales	NA	NA	NA
OTU1793	k__Bacteria	p__	c__	o__	f__	g__	s__
OTU1173	k__Bacteria	p__Actinobacteria	c__Actinobacteria	o__Actinomycetales	f__Nocardioidaceae	NA	NA
OTU1435	k__Bacteria	p__Actinobacteria	c__Actinobacteria	o__Actinomycetales	f__Nocardioidaceae	g__Aeromicrobium	NA
OTU1241	k__Bacteria	p__Actinobacteria	c__Actinobacteria	o__Actinomycetales	f__Nocardioidaceae	g__Nocardioides	NA
OTU4457	k__Bacteria	p__Actinobacteria	c__Actinobacteria	o__Actinomycetales	f__Nocardioidaceae	g__Nocardioides	NA
OTU6344	k__Bacteria	p__	c__	o__	f__	g__	s__
OTU6938	k__Bacteria	p__Armatimonadetes	c__	o__	f__	g__Armatimonadetes_gp4	NA
OTU4279	k__Bacteria	p__Armatimonadetes	c__	o__	f__	g__Armatimonadetes_gp4	NA
OTU4954	k__Bacteria	p__Armatimonadetes	c__	o__	f__	g__Armatimonadetes_gp4	NA
OTU6684	k__Bacteria	p__Armatimonadetes	c__	o__	f__	g__Armatimonadetes_gp4	NA
OTU2648	k__Bacteria	p__Armatimonadetes	c__	o__	f__	g__Armatimonadetes_gp4	NA
OTU6666	k__Bacteria	p__Armatimonadetes	c__	o__	f__	g__Armatimonadetes_gp4	NA
OTU2327	k__Bacteria	p__Actinobacteria	c__Actinobacteria	o__Rubrobacterales	f__Rubrobacteraceae	g__Rubrobacter	NA
OTU5142	k__Bacteria	p__Deinococcus-Thermus	c__Deinococci	o__Deinococcales	f__Trueperaceae	g__Truepera	NA
OTU5793	k__Bacteria	p__Acidobacteria	c__Acidobacteria_Gp7	o__	f__	g__Gp7	NA
OTU4527	k__Bacteria	p__	c__	o__	f__	g__	s__
OTU3990	k__Bacteria	p__	c__	o__	f__	g__	s__
OTU4713	k__Bacteria	p__Armatimonadetes	NA	NA	NA	NA	NA
OTU811	k__Bacteria	p__Armatimonadetes	c__	o__	f__	g__Armatimonadetes_gp5	NA
OTU2710	k__Bacteria	p__Armatimonadetes	NA	NA	NA	NA	NA
OTU4149	k__Bacteria	p__Armatimonadetes	c__	o__	f__	g__Armatimonadetes_gp5	NA
OTU1644	k__Bacteria	p__	c__	o__	f__	g__	s__
OTU5556	k__Bacteria	p__	c__	o__	f__	g__	s__
OTU1357	k__Bacteria	p__	c__	o__	f__	g__	s__
OTU4849	k__Bacteria	p__	c__	o__	f__	g__	s__
OTU3257	k__Bacteria	p__	c__	o__	f__	g__	s__
OTU6924	k__Bacteria	p__	c__	o__	f__	g__	s__
OTU4910	k__Bacteria	p__	c__	o__	f__	g__	s__
OTU183	k__Bacteria	p__	c__	o__	f__	g__	s__
OTU2431	k__Bacteria	p__	c__	o__	f__	g__	s__
OTU3755	k__Bacteria	p__	c__	o__	f__	g__	s__
OTU3892	k__Bacteria	p__	c__	o__	f__	g__	s__
OTU6184	k__Bacteria	p__	c__	o__	f__	g__	s__
OTU4727	k__Bacteria	p__	c__	o__	f__	g__	s__
OTU6836	k__Bacteria	p__	c__	o__	f__	g__	s__
OTU5771	k__Bacteria	p__	c__	o__	f__	g__	s__
OTU4090	k__Bacteria	p__	c__	o__	f__	g__	s__
OTU3165	k__Bacteria	p__	c__	o__	f__	g__	s__
OTU3747	k__Bacteria	p__	c__	o__	f__	g__	s__
OTU6527	k__Bacteria	p__	c__	o__	f__	g__	s__
OTU6781	k__Bacteria	p__	c__	o__	f__	g__	s__
OTU2106	k__Bacteria	p__	c__	o__	f__	g__	s__
OTU6245	k__Bacteria	p__	c__	o__	f__	g__	s__
OTU1715	k__Bacteria	p__Proteobacteria	c__Deltaproteobacteria	o__Myxococcales	f__Haliangiaceae	g__Haliangium	NA
OTU4009	k__Bacteria	p__Actinobacteria	c__Actinobacteria	NA	NA	NA	NA
OTU5762	k__Bacteria	p__Actinobacteria	c__Actinobacteria	NA	NA	NA	NA
OTU3003	k__Bacteria	p__Actinobacteria	c__Actinobacteria	o__Acidimicrobiales	f__Acidimicrobiaceae	NA	NA
OTU4286	k__Bacteria	p__Actinobacteria	c__Actinobacteria	o__Acidimicrobiales	NA	NA	NA
OTU5595	k__Bacteria	p__Actinobacteria	c__Actinobacteria	NA	NA	NA	NA
OTU5359	k__Bacteria	p__Actinobacteria	c__Actinobacteria	NA	NA	NA	NA
OTU5843	k__Bacteria	p__Actinobacteria	c__Actinobacteria	o__Acidimicrobiales	f__Iamiaceae	g__Aquihabitans	NA
OTU3163	k__Bacteria	p__Actinobacteria	c__Actinobacteria	NA	NA	NA	NA
OTU2366	k__Bacteria	p__Actinobacteria	c__Actinobacteria	o__Acidimicrobiales	f__Acidimicrobineae_incertae_sedis	g__Aciditerrimonas	NA
OTU5649	k__Bacteria	p__Actinobacteria	c__Actinobacteria	NA	NA	NA	NA
OTU4304	k__Bacteria	p__	c__	o__	f__	g__	s__
OTU5347	k__Bacteria	p__	c__	o__	f__	g__	s__
OTU2617	k__Bacteria	p__Actinobacteria	c__Actinobacteria	NA	NA	NA	NA
OTU1478	k__Bacteria	p__Actinobacteria	c__Actinobacteria	o__Actinomycetales	NA	NA	NA
OTU4691	k__Bacteria	p__Actinobacteria	c__Actinobacteria	NA	NA	NA	NA
OTU4522	k__Bacteria	p__Proteobacteria	NA	NA	NA	NA	NA
OTU4114	k__Bacteria	p__Actinobacteria	c__Actinobacteria	NA	NA	NA	NA
OTU4261	k__Bacteria	p__Actinobacteria	c__Actinobacteria	o__Actinomycetales	NA	NA	NA
OTU1679	k__Bacteria	p__Actinobacteria	c__Actinobacteria	NA	NA	NA	NA
OTU2346	k__Bacteria	p__Actinobacteria	c__Actinobacteria	o__Actinomycetales	NA	NA	NA
OTU5723	k__Bacteria	p__Actinobacteria	c__Actinobacteria	NA	NA	NA	NA
OTU1037	k__Bacteria	p__	c__	o__	f__	g__	s__
OTU7172	k__Bacteria	p__Actinobacteria	c__Actinobacteria	o__Actinomycetales	NA	NA	NA
OTU6129	k__Bacteria	p__	c__	o__	f__	g__	s__
OTU4702	k__Bacteria	p__	c__	o__	f__	g__	s__
OTU4003	k__Bacteria	p__Actinobacteria	c__Actinobacteria	NA	NA	NA	NA
OTU1225	k__Bacteria	p__Actinobacteria	c__Actinobacteria	o__Acidimicrobiales	NA	NA	NA
OTU6492	k__Bacteria	p__Actinobacteria	c__Actinobacteria	NA	NA	NA	NA
OTU6510	k__Bacteria	p__	c__	o__	f__	g__	s__
OTU6299	k__Bacteria	p__Actinobacteria	c__Actinobacteria	NA	NA	NA	NA
OTU1524	k__Bacteria	p__Actinobacteria	c__Actinobacteria	o__Acidimicrobiales	NA	NA	NA
OTU6329	k__Bacteria	p__Actinobacteria	c__Actinobacteria	NA	NA	NA	NA
OTU5253	k__Bacteria	p__Actinobacteria	c__Actinobacteria	NA	NA	NA	NA
OTU6064	k__Bacteria	p__Actinobacteria	c__Actinobacteria	NA	NA	NA	NA
OTU5752	k__Bacteria	p__Actinobacteria	c__Actinobacteria	NA	NA	NA	NA
OTU4542	k__Bacteria	p__Actinobacteria	c__Actinobacteria	NA	NA	NA	NA
OTU4478	k__Bacteria	p__Actinobacteria	c__Actinobacteria	NA	NA	NA	NA
OTU6235	k__Bacteria	p__Actinobacteria	c__Actinobacteria	o__Actinomycetales	NA	NA	NA
OTU2347	k__Bacteria	p__Actinobacteria	c__Actinobacteria	NA	NA	NA	NA
OTU644	k__Bacteria	p__Actinobacteria	c__Actinobacteria	NA	NA	NA	NA
OTU6391	k__Bacteria	p__Actinobacteria	c__Actinobacteria	NA	NA	NA	NA
OTU6343	k__Bacteria	p__	c__	o__	f__	g__	s__
OTU1968	k__Bacteria	p__Actinobacteria	c__Actinobacteria	NA	NA	NA	NA
OTU2596	k__Bacteria	p__Actinobacteria	c__Actinobacteria	NA	NA	NA	NA
OTU2393	k__Bacteria	p__Actinobacteria	c__Actinobacteria	o__Acidimicrobiales	NA	NA	NA
OTU5249	k__Bacteria	p__Actinobacteria	c__Actinobacteria	NA	NA	NA	NA
OTU975	k__Bacteria	p__Actinobacteria	c__Actinobacteria	NA	NA	NA	NA
OTU1197	k__Bacteria	p__Actinobacteria	c__Actinobacteria	NA	NA	NA	NA
OTU1754	k__Bacteria	p__	c__	o__	f__	g__	s__
OTU4775	k__Bacteria	p__	c__	o__	f__	g__	s__
OTU1029	k__Bacteria	p__Proteobacteria	NA	NA	NA	NA	NA
OTU1108	k__Bacteria	p__Proteobacteria	NA	NA	NA	NA	NA
OTU4273	k__Bacteria	p__Proteobacteria	NA	NA	NA	NA	NA
OTU562	k__Bacteria	p__Proteobacteria	c__Gammaproteobacteria	NA	NA	NA	NA
OTU3604	k__Bacteria	p__Proteobacteria	c__Gammaproteobacteria	NA	NA	NA	NA
OTU1896	k__Bacteria	p__Proteobacteria	c__Gammaproteobacteria	o__Legionellales	f__Legionellaceae	g__Legionella	NA
OTU1982	k__Bacteria	p__Proteobacteria	c__Gammaproteobacteria	o__Oceanospirillales	f__Halomonadaceae	g__Cobetia	NA
OTU2402	k__Bacteria	p__Proteobacteria	c__Gammaproteobacteria	o__Oceanospirillales	f__Halomonadaceae	g__Halomonas	NA
OTU1622	k__Bacteria	p__Proteobacteria	c__Gammaproteobacteria	NA	NA	NA	NA
OTU368	k__Bacteria	p__Proteobacteria	c__Gammaproteobacteria	NA	NA	NA	NA
OTU79	k__Bacteria	p__Proteobacteria	c__Gammaproteobacteria	o__Oceanospirillales	f__Alcanivoracaceae	g__Alcanivorax	NA
OTU2312	k__Bacteria	p__Proteobacteria	c__Gammaproteobacteria	o__Oceanospirillales	f__Oceanospirillaceae	g__Marinomonas	NA
OTU260	k__Bacteria	p__Proteobacteria	c__Gammaproteobacteria	o__Pseudomonadales	f__Pseudomonadaceae	g__Pseudomonas	NA
OTU2173	k__Bacteria	p__Proteobacteria	c__Gammaproteobacteria	o__Pseudomonadales	f__Pseudomonadaceae	g__Pseudomonas	NA
OTU1430	k__Bacteria	p__Proteobacteria	c__Gammaproteobacteria	o__Pseudomonadales	f__Pseudomonadaceae	g__Pseudomonas	NA
OTU2231	k__Bacteria	p__Proteobacteria	c__Gammaproteobacteria	o__Pseudomonadales	f__Pseudomonadaceae	g__Pseudomonas	NA
OTU1979	k__Bacteria	p__Proteobacteria	c__Gammaproteobacteria	o__Pseudomonadales	f__Pseudomonadaceae	g__Pseudomonas	NA
OTU599	k__Bacteria	p__Proteobacteria	c__Gammaproteobacteria	o__Pseudomonadales	f__Pseudomonadaceae	g__Pseudomonas	NA
OTU207	k__Bacteria	p__Proteobacteria	c__Gammaproteobacteria	o__Pseudomonadales	f__Pseudomonadaceae	g__Pseudomonas	NA
OTU176	k__Bacteria	p__Proteobacteria	c__Gammaproteobacteria	o__Pseudomonadales	f__Pseudomonadaceae	g__Pseudomonas	NA
OTU8	k__Bacteria	p__Proteobacteria	c__Gammaproteobacteria	o__Pseudomonadales	f__Pseudomonadaceae	g__Pseudomonas	NA
OTU104	k__Bacteria	p__Proteobacteria	c__Gammaproteobacteria	o__Pseudomonadales	f__Pseudomonadaceae	g__Pseudomonas	NA
OTU138	k__Bacteria	p__Proteobacteria	c__Gammaproteobacteria	o__Pseudomonadales	f__Pseudomonadaceae	g__Pseudomonas	NA
OTU1902	k__Bacteria	p__	c__	o__	f__	g__	s__
OTU5126	k__Bacteria	p__Acidobacteria	c__Acidobacteria_Gp1	NA	NA	NA	NA
OTU1457	k__Bacteria	p__Acidobacteria	c__Acidobacteria_Gp1	o__	f__	g__Terriglobus	NA
OTU229	k__Bacteria	p__Acidobacteria	c__Acidobacteria_Gp1	o__	f__	g__Granulicella	NA
OTU2936	k__Bacteria	p__Acidobacteria	c__Acidobacteria_Gp1	NA	NA	NA	NA
OTU1928	k__Bacteria	p__	c__	o__	f__	g__	s__
OTU5380	k__Bacteria	p__	c__	o__	f__	g__	s__
OTU6149	k__Bacteria	p__	c__	o__	f__	g__	s__
OTU1579	k__Bacteria	p__	c__	o__	f__	g__	s__
OTU2650	k__Bacteria	p__	c__	o__	f__	g__	s__
OTU4477	k__Bacteria	p__	c__	o__	f__	g__	s__
OTU382	k__Bacteria	p__	c__	o__	f__	g__	s__
OTU3260	k__Bacteria	p__	c__	o__	f__	g__	s__
OTU1266	k__Bacteria	p__	c__	o__	f__	g__	s__
OTU1535	k__Bacteria	p__	c__	o__	f__	g__	s__
OTU2969	k__Bacteria	p__	c__	o__	f__	g__	s__
OTU920	k__Bacteria	p__	c__	o__	f__	g__	s__
OTU3008	k__Bacteria	p__	c__	o__	f__	g__	s__
OTU5446	k__Bacteria	p__	c__	o__	f__	g__	s__
OTU2080	k__Bacteria	p__	c__	o__	f__	g__	s__
OTU3168	k__Bacteria	p__	c__	o__	f__	g__	s__
OTU1936	k__Bacteria	p__	c__	o__	f__	g__	s__
OTU219	k__Bacteria	p__	c__	o__	f__	g__	s__
OTU409	k__Bacteria	p__	c__	o__	f__	g__	s__
OTU6545	k__Bacteria	p__	c__	o__	f__	g__	s__
OTU1945	k__Bacteria	p__	c__	o__	f__	g__	s__
OTU1262	k__Bacteria	p__Proteobacteria	c__Alphaproteobacteria	o__Rhodospirillales	f__	g__Reyranella	NA
OTU1773	k__Bacteria	p__Proteobacteria	c__Alphaproteobacteria	o__Rhodospirillales	f__	g__Reyranella	NA
OTU1536	k__Bacteria	p__Proteobacteria	c__Alphaproteobacteria	o__Sphingomonadales	f__Sphingomonadaceae	NA	NA
OTU100	k__Bacteria	p__Proteobacteria	c__Alphaproteobacteria	o__Sphingomonadales	f__Sphingomonadaceae	g__Sphingomonas	NA
OTU6823	k__Bacteria	p__Proteobacteria	c__Alphaproteobacteria	o__Sphingomonadales	f__Sphingomonadaceae	g__Sphingomonas	NA
OTU1635	k__Bacteria	p__Proteobacteria	c__Alphaproteobacteria	NA	NA	NA	NA
OTU5558	k__Bacteria	p__Proteobacteria	c__Alphaproteobacteria	o__Sphingomonadales	f__Sphingomonadaceae	g__Sphingomonas	NA
OTU4631	k__Bacteria	p__Proteobacteria	c__Alphaproteobacteria	o__Sphingomonadales	f__Sphingomonadaceae	g__Sphingomonas	NA
OTU491	k__Bacteria	p__Proteobacteria	c__Alphaproteobacteria	o__Sphingomonadales	f__Sphingomonadaceae	g__Sphingobium	NA
OTU91	k__Bacteria	p__Proteobacteria	c__Alphaproteobacteria	o__Sphingomonadales	f__Sphingomonadaceae	g__Sphingomonas	NA
OTU86	k__Bacteria	p__Proteobacteria	c__Alphaproteobacteria	o__Sphingomonadales	f__Sphingomonadaceae	g__Sphingomonas	NA
OTU708	k__Bacteria	p__Proteobacteria	c__Alphaproteobacteria	o__Sphingomonadales	f__Sphingomonadaceae	g__Sphingomonas	NA
OTU1611	k__Bacteria	p__Proteobacteria	c__Alphaproteobacteria	o__Sphingomonadales	f__Sphingomonadaceae	g__Sphingomonas	NA
OTU1883	k__Bacteria	p__Proteobacteria	c__Alphaproteobacteria	o__Sphingomonadales	f__Sphingomonadaceae	g__Sphingomonas	NA
OTU400	k__Bacteria	p__Proteobacteria	c__Alphaproteobacteria	o__Sphingomonadales	f__Sphingomonadaceae	g__Sphingomonas	NA
OTU2177	k__Bacteria	p__Proteobacteria	c__Alphaproteobacteria	o__Sphingomonadales	f__Sphingomonadaceae	g__Sphingomonas	NA
OTU1877	k__Bacteria	p__	c__	o__	f__	g__	s__
OTU7006	k__Bacteria	p__	c__	o__	f__	g__	s__
OTU1972	k__Bacteria	p__	c__	o__	f__	g__	s__
OTU3662	k__Bacteria	p__	c__	o__	f__	g__	s__
OTU1301	k__Bacteria	p__	c__	o__	f__	g__	s__
OTU819	k__Bacteria	p__	c__	o__	f__	g__	s__
OTU5439	k__Bacteria	p__	c__	o__	f__	g__	s__
OTU4481	k__Bacteria	p__	c__	o__	f__	g__	s__
OTU3801	k__Bacteria	p__	c__	o__	f__	g__	s__
OTU5438	k__Bacteria	p__	c__	o__	f__	g__	s__
OTU4799	k__Bacteria	p__	c__	o__	f__	g__	s__
OTU5824	k__Bacteria	p__	c__	o__	f__	g__	s__
OTU5416	k__Bacteria	p__	c__	o__	f__	g__	s__
OTU1638	k__Bacteria	p__	c__	o__	f__	g__	s__
OTU3114	k__Bacteria	p__	c__	o__	f__	g__	s__
OTU6503	k__Bacteria	p__	c__	o__	f__	g__	s__
OTU2837	k__Bacteria	p__	c__	o__	f__	g__	s__
OTU7071	k__Bacteria	p__	c__	o__	f__	g__	s__
OTU6500	k__Bacteria	p__	c__	o__	f__	g__	s__
OTU3639	k__Bacteria	p__	c__	o__	f__	g__	s__
OTU434	k__Bacteria	p__	c__	o__	f__	g__	s__
OTU7168	k__Bacteria	p__	c__	o__	f__	g__	s__
OTU3276	k__Bacteria	p__	c__	o__	f__	g__	s__
OTU6912	k__Bacteria	p__	c__	o__	f__	g__	s__
OTU3558	k__Bacteria	p__	c__	o__	f__	g__	s__
OTU5629	k__Bacteria	p__	c__	o__	f__	g__	s__
OTU5888	k__Bacteria	p__	c__	o__	f__	g__	s__
OTU1941	k__Bacteria	p__Cyanobacteria/Chloroplast	c__Cyanobacteria	NA	NA	NA	NA
OTU1363	k__Bacteria	p__Cyanobacteria/Chloroplast	c__Cyanobacteria	o__	f__Family_I	g__GpI	NA
OTU1960	k__Bacteria	p__Cyanobacteria/Chloroplast	c__Cyanobacteria	NA	NA	NA	NA
OTU240	k__Bacteria	p__Cyanobacteria/Chloroplast	c__Cyanobacteria	o__	f__Family_I	g__GpI	NA
OTU24	k__Bacteria	p__Cyanobacteria/Chloroplast	c__Cyanobacteria	NA	NA	NA	NA
OTU730	k__Bacteria	p__Cyanobacteria/Chloroplast	c__Cyanobacteria	NA	NA	NA	NA
OTU349	k__Bacteria	p__Cyanobacteria/Chloroplast	c__Cyanobacteria	NA	NA	NA	NA
OTU2607	k__Bacteria	p__Cyanobacteria/Chloroplast	c__Cyanobacteria	o__	f__Family_I	g__GpI	NA
OTU6654	k__Bacteria	p__Cyanobacteria/Chloroplast	c__Chloroplast	o__	f__Chloroplast	g__Streptophyta	NA
OTU1293	k__Bacteria	p__Cyanobacteria/Chloroplast	c__Chloroplast	o__	f__Chloroplast	g__Streptophyta	NA
OTU2569	k__Bacteria	p__Cyanobacteria/Chloroplast	c__Chloroplast	o__	f__Chloroplast	g__Streptophyta	NA
OTU2708	k__Bacteria	p__Cyanobacteria/Chloroplast	c__Chloroplast	o__	f__Chloroplast	g__Streptophyta	NA
OTU2939	k__Bacteria	p__Cyanobacteria/Chloroplast	c__Chloroplast	o__	f__Chloroplast	g__Streptophyta	NA
OTU6136	k__Bacteria	p__Cyanobacteria/Chloroplast	c__Chloroplast	o__	f__Chloroplast	g__Streptophyta	NA
OTU54	k__Bacteria	p__Cyanobacteria/Chloroplast	c__Chloroplast	o__	f__Chloroplast	g__Streptophyta	NA
OTU287	k__Bacteria	p__Cyanobacteria/Chloroplast	c__Chloroplast	o__	f__Chloroplast	g__Streptophyta	NA
OTU1765	k__Bacteria	p__Cyanobacteria/Chloroplast	c__Chloroplast	o__	f__Chloroplast	g__Streptophyta	NA
OTU1886	k__Bacteria	p__	c__	o__	f__	g__	s__
OTU4715	k__Bacteria	p__	c__	o__	f__	g__	s__
OTU4482	k__Bacteria	p__Armatimonadetes	c__	o__	f__	g__Armatimonadetes_gp4	NA
OTU151	k__Bacteria	p__Proteobacteria	c__Gammaproteobacteria	o__Pasteurellales	f__Pasteurellaceae	g__Haemophilus	NA
OTU1003	k__Bacteria	p__Proteobacteria	c__Gammaproteobacteria	o__Pasteurellales	f__Pasteurellaceae	g__Haemophilus	NA
OTU2163	k__Bacteria	p__Proteobacteria	c__Gammaproteobacteria	o__Vibrionales	f__Vibrionaceae	g__Aliivibrio	NA
OTU2744	k__Bacteria	p__Proteobacteria	c__Gammaproteobacteria	o__Vibrionales	f__Vibrionaceae	g__Vibrio	NA
OTU228	k__Bacteria	p__Proteobacteria	c__Gammaproteobacteria	o__Chromatiales	f__Chromatiaceae	g__Rheinheimera	NA
OTU285	k__Bacteria	p__Proteobacteria	c__Gammaproteobacteria	o__Chromatiales	f__Chromatiaceae	g__Rheinheimera	NA
OTU438	k__Bacteria	p__Proteobacteria	c__Gammaproteobacteria	o__Alteromonadales	f__Pseudoalteromonadaceae	g__Pseudoalteromonas	NA
OTU575	k__Bacteria	p__Proteobacteria	c__Gammaproteobacteria	o__Alteromonadales	f__Shewanellaceae	g__Shewanella	NA
OTU3054	k__Bacteria	p__Proteobacteria	c__Gammaproteobacteria	o__Aeromonadales	f__Aeromonadaceae	g__Aeromonas	NA
OTU1992	k__Bacteria	p__Proteobacteria	c__Gammaproteobacteria	o__Enterobacteriales	f__Enterobacteriaceae	NA	NA
OTU2254	k__Bacteria	p__Proteobacteria	c__Gammaproteobacteria	o__Enterobacteriales	f__Enterobacteriaceae	g__Providencia	NA
OTU2026	k__Bacteria	p__	c__	o__	f__	g__	s__
OTU5786	k__Bacteria	p__	c__	o__	f__	g__	s__
OTU5604	k__Bacteria	p__Bacteroidetes	c__Sphingobacteriia	o__Sphingobacteriales	NA	NA	NA
OTU137	k__Bacteria	p__Bacteroidetes	c__Cytophagia	o__Cytophagales	f__Cytophagaceae	g__Spirosoma	NA
OTU2656	k__Bacteria	p__Bacteroidetes	c__Cytophagia	o__Cytophagales	f__Cytophagaceae	g__Spirosoma	NA
OTU727	k__Bacteria	p__Bacteroidetes	c__Cytophagia	o__Cytophagales	NA	NA	NA
OTU5521	k__Bacteria	p__Bacteroidetes	c__Cytophagia	o__Cytophagales	f__Cytophagaceae	g__Pontibacter	NA
OTU5000	k__Bacteria	p__Bacteroidetes	c__Cytophagia	o__Cytophagales	NA	NA	NA
OTU1693	k__Bacteria	p__Bacteroidetes	c__Cytophagia	o__Cytophagales	f__Cytophagaceae	NA	NA
OTU1058	k__Bacteria	p__Bacteroidetes	c__Cytophagia	o__Cytophagales	f__Cytophagaceae	g__Hymenobacter	NA
OTU99	k__Bacteria	p__Bacteroidetes	c__Cytophagia	o__Cytophagales	f__Cytophagaceae	g__Hymenobacter	NA
OTU343	k__Bacteria	p__Bacteroidetes	c__Cytophagia	o__Cytophagales	f__Cytophagaceae	g__Hymenobacter	NA
OTU4676	k__Bacteria	p__Bacteroidetes	c__Cytophagia	o__Cytophagales	f__Cytophagaceae	g__Hymenobacter	NA
OTU195	k__Bacteria	p__Bacteroidetes	c__Cytophagia	o__Cytophagales	f__Cytophagaceae	g__Hymenobacter	NA
OTU98	k__Bacteria	p__Bacteroidetes	c__Cytophagia	o__Cytophagales	f__Cytophagaceae	g__Hymenobacter	NA
OTU57	k__Bacteria	p__Bacteroidetes	c__Cytophagia	o__Cytophagales	f__Cytophagaceae	g__Hymenobacter	NA
OTU484	k__Bacteria	p__Bacteroidetes	c__Cytophagia	o__Cytophagales	f__Cytophagaceae	g__Hymenobacter	NA
OTU739	k__Bacteria	p__Bacteroidetes	c__Cytophagia	o__Cytophagales	f__Cytophagaceae	g__Hymenobacter	NA
OTU2055	k__Bacteria	p__	c__	o__	f__	g__	s__
OTU6018	k__Bacteria	p__	c__	o__	f__	g__	s__
OTU5330	k__Bacteria	p__	c__	o__	f__	g__	s__
OTU1989	k__Bacteria	p__	c__	o__	f__	g__	s__
OTU1911	k__Bacteria	p__	c__	o__	f__	g__	s__
OTU2644	k__Bacteria	p__	c__	o__	f__	g__	s__
OTU2031	k__Bacteria	p__	c__	o__	f__	g__	s__
OTU1316	k__Bacteria	p__	c__	o__	f__	g__	s__
OTU5247	k__Bacteria	p__	c__	o__	f__	g__	s__
OTU2093	k__Bacteria	p__	c__	o__	f__	g__	s__
OTU3295	k__Bacteria	p__	c__	o__	f__	g__	s__
OTU5348	k__Bacteria	p__	c__	o__	f__	g__	s__
OTU2085	k__Bacteria	p__	c__	o__	f__	g__	s__
OTU2547	k__Bacteria	p__	c__	o__	f__	g__	s__
OTU351	k__Bacteria	p__	c__	o__	f__	g__	s__
OTU606	k__Bacteria	p__	c__	o__	f__	g__	s__
OTU2062	k__Bacteria	p__Proteobacteria	c__Deltaproteobacteria	o__Myxococcales	f__Haliangiaceae	g__Haliangium	NA
OTU1154	k__Bacteria	p__	c__	o__	f__	g__	s__
OTU2437	k__Bacteria	p__	c__	o__	f__	g__	s__
OTU2464	k__Bacteria	p__	c__	o__	f__	g__	s__
OTU1863	k__Bacteria	p__	c__	o__	f__	g__	s__
OTU1871	k__Bacteria	p__	c__	o__	f__	g__	s__
OTU1472	k__Bacteria	p__	c__	o__	f__	g__	s__
OTU1045	k__Bacteria	p__	c__	o__	f__	g__	s__
OTU1178	k__Bacteria	p__	c__	o__	f__	g__	s__
OTU3346	k__Bacteria	p__	c__	o__	f__	g__	s__
OTU1115	k__Bacteria	p__	c__	o__	f__	g__	s__
OTU1868	k__Bacteria	p__	c__	o__	f__	g__	s__
OTU6282	k__Bacteria	p__	c__	o__	f__	g__	s__
OTU1431	k__Bacteria	p__	c__	o__	f__	g__	s__
OTU1922	k__Bacteria	p__	c__	o__	f__	g__	s__
OTU1221	k__Bacteria	p__	c__	o__	f__	g__	s__
OTU3759	k__Bacteria	p__	c__	o__	f__	g__	s__
OTU1973	k__Bacteria	p__	c__	o__	f__	g__	s__
OTU521	k__Bacteria	p__	c__	o__	f__	g__	s__
OTU925	k__Bacteria	p__	c__	o__	f__	g__	s__
OTU4850	k__Bacteria	p__	c__	o__	f__	g__	s__
OTU778	k__Bacteria	p__	c__	o__	f__	g__	s__
OTU1526	k__Bacteria	p__	c__	o__	f__	g__	s__
OTU2175	k__Bacteria	p__	c__	o__	f__	g__	s__
OTU2686	k__Bacteria	p__	c__	o__	f__	g__	s__
OTU5851	k__Bacteria	p__	c__	o__	f__	g__	s__
OTU5233	k__Bacteria	p__	c__	o__	f__	g__	s__
OTU2957	k__Bacteria	p__	c__	o__	f__	g__	s__
OTU7030	k__Bacteria	p__	c__	o__	f__	g__	s__
OTU1368	k__Bacteria	p__	c__	o__	f__	g__	s__
OTU7149	k__Bacteria	p__	c__	o__	f__	g__	s__
OTU3173	k__Bacteria	p__	c__	o__	f__	g__	s__
OTU779	k__Bacteria	p__	c__	o__	f__	g__	s__
OTU3462	k__Bacteria	p__	c__	o__	f__	g__	s__
OTU6755	k__Bacteria	p__	c__	o__	f__	g__	s__
OTU1311	k__Bacteria	p__	c__	o__	f__	g__	s__
OTU5146	k__Bacteria	p__	c__	o__	f__	g__	s__
OTU5125	k__Bacteria	p__	c__	o__	f__	g__	s__
OTU4189	k__Bacteria	p__	c__	o__	f__	g__	s__
OTU3062	k__Bacteria	p__	c__	o__	f__	g__	s__
OTU2985	k__Bacteria	p__	c__	o__	f__	g__	s__
OTU3777	k__Bacteria	p__	c__	o__	f__	g__	s__
OTU3101	k__Bacteria	p__	c__	o__	f__	g__	s__
OTU5640	k__Bacteria	p__	c__	o__	f__	g__	s__
OTU2935	k__Bacteria	p__	c__	o__	f__	g__	s__
OTU6721	k__Bacteria	p__	c__	o__	f__	g__	s__
OTU2174	k__Bacteria	p__	c__	o__	f__	g__	s__
OTU5280	k__Bacteria	p__	c__	o__	f__	g__	s__
OTU6700	k__Bacteria	p__	c__	o__	f__	g__	s__
OTU3418	k__Bacteria	p__	c__	o__	f__	g__	s__
OTU4894	k__Bacteria	p__	c__	o__	f__	g__	s__
OTU5089	k__Bacteria	p__	c__	o__	f__	g__	s__
OTU3284	k__Bacteria	p__	c__	o__	f__	g__	s__
OTU6886	k__Bacteria	p__	c__	o__	f__	g__	s__
OTU4990	k__Bacteria	p__	c__	o__	f__	g__	s__
OTU7091	k__Bacteria	p__	c__	o__	f__	g__	s__
OTU1339	k__Bacteria	p__	c__	o__	f__	g__	s__
OTU2785	k__Bacteria	p__	c__	o__	f__	g__	s__
OTU3613	k__Bacteria	p__	c__	o__	f__	g__	s__
OTU2206	k__Bacteria	p__	c__	o__	f__	g__	s__
OTU1747	k__Bacteria	p__	c__	o__	f__	g__	s__
OTU3944	k__Bacteria	p__	c__	o__	f__	g__	s__
OTU1455	k__Bacteria	p__	c__	o__	f__	g__	s__
OTU5593	k__Bacteria	p__	c__	o__	f__	g__	s__
OTU6214	k__Bacteria	p__	c__	o__	f__	g__	s__
OTU5959	k__Bacteria	p__	c__	o__	f__	g__	s__
OTU1778	k__Bacteria	p__	c__	o__	f__	g__	s__
OTU2079	k__Bacteria	p__	c__	o__	f__	g__	s__
OTU4935	k__Bacteria	p__	c__	o__	f__	g__	s__
OTU6324	k__Bacteria	p__	c__	o__	f__	g__	s__
OTU3389	k__Bacteria	p__	c__	o__	f__	g__	s__
OTU2098	k__Bacteria	p__	c__	o__	f__	g__	s__
OTU6913	k__Bacteria	p__	c__	o__	f__	g__	s__
OTU2258	k__Bacteria	p__	c__	o__	f__	g__	s__
OTU5820	k__Bacteria	p__	c__	o__	f__	g__	s__
OTU895	k__Bacteria	p__	c__	o__	f__	g__	s__
OTU6216	k__Bacteria	p__	c__	o__	f__	g__	s__
OTU2190	k__Bacteria	p__	c__	o__	f__	g__	s__
OTU3422	k__Bacteria	p__	c__	o__	f__	g__	s__
OTU7132	k__Bacteria	p__	c__	o__	f__	g__	s__
OTU3056	k__Bacteria	p__	c__	o__	f__	g__	s__
OTU443	k__Bacteria	p__	c__	o__	f__	g__	s__
OTU6442	k__Bacteria	p__	c__	o__	f__	g__	s__
OTU7019	k__Bacteria	p__	c__	o__	f__	g__	s__
OTU4223	k__Bacteria	p__	c__	o__	f__	g__	s__
OTU2200	k__Bacteria	p__	c__	o__	f__	g__	s__
OTU4612	k__Bacteria	p__	c__	o__	f__	g__	s__
OTU2363	k__Bacteria	p__	c__	o__	f__	g__	s__
OTU2249	k__Bacteria	p__	c__	o__	f__	g__	s__
OTU3104	k__Bacteria	p__	c__	o__	f__	g__	s__
OTU6788	k__Bacteria	p__	c__	o__	f__	g__	s__
OTU3360	k__Bacteria	p__	c__	o__	f__	g__	s__
OTU2400	k__Bacteria	p__	c__	o__	f__	g__	s__
OTU2089	k__Bacteria	p__	c__	o__	f__	g__	s__
OTU2134	k__Bacteria	p__	c__	o__	f__	g__	s__
OTU3649	k__Bacteria	p__	c__	o__	f__	g__	s__
OTU3929	k__Bacteria	p__	c__	o__	f__	g__	s__
OTU6276	k__Bacteria	p__	c__	o__	f__	g__	s__
OTU3509	k__Bacteria	p__	c__	o__	f__	g__	s__
OTU6434	k__Bacteria	p__	c__	o__	f__	g__	s__
OTU2311	k__Bacteria	p__	c__	o__	f__	g__	s__
OTU1839	k__Bacteria	p__	c__	o__	f__	g__	s__
OTU6006	k__Bacteria	p__	c__	o__	f__	g__	s__
OTU3625	k__Bacteria	p__	c__	o__	f__	g__	s__
OTU2183	k__Bacteria	p__	c__	o__	f__	g__	s__
OTU6897	k__Bacteria	p__	c__	o__	f__	g__	s__
OTU3031	k__Bacteria	p__	c__	o__	f__	g__	s__
OTU5827	k__Bacteria	p__	c__	o__	f__	g__	s__
OTU1721	k__Bacteria	p__	c__	o__	f__	g__	s__
OTU5926	k__Bacteria	p__	c__	o__	f__	g__	s__
OTU2408	k__Bacteria	p__	c__	o__	f__	g__	s__
OTU2351	k__Bacteria	p__	c__	o__	f__	g__	s__
OTU3188	k__Bacteria	p__	c__	o__	f__	g__	s__
OTU3818	k__Bacteria	p__	c__	o__	f__	g__	s__
OTU6815	k__Bacteria	p__	c__	o__	f__	g__	s__
OTU1254	k__Bacteria	p__	c__	o__	f__	g__	s__
OTU3175	k__Bacteria	p__	c__	o__	f__	g__	s__
OTU2035	k__Bacteria	p__	c__	o__	f__	g__	s__
OTU3828	k__Bacteria	p__	c__	o__	f__	g__	s__
OTU3633	k__Bacteria	p__	c__	o__	f__	g__	s__
OTU2649	k__Bacteria	p__	c__	o__	f__	g__	s__
OTU5178	k__Bacteria	p__	c__	o__	f__	g__	s__
OTU4449	k__Bacteria	p__	c__	o__	f__	g__	s__
OTU2621	k__Bacteria	p__	c__	o__	f__	g__	s__
OTU4350	k__Bacteria	p__	c__	o__	f__	g__	s__
OTU470	k__Bacteria	p__	c__	o__	f__	g__	s__
OTU6306	k__Bacteria	p__	c__	o__	f__	g__	s__
OTU4108	k__Bacteria	p__	c__	o__	f__	g__	s__
OTU2874	k__Bacteria	p__	c__	o__	f__	g__	s__
OTU637	k__Bacteria	p__	c__	o__	f__	g__	s__
OTU2831	k__Bacteria	p__	c__	o__	f__	g__	s__
OTU6754	k__Bacteria	p__	c__	o__	f__	g__	s__
OTU4212	k__Bacteria	p__	c__	o__	f__	g__	s__
OTU3489	k__Bacteria	p__	c__	o__	f__	g__	s__
OTU2336	k__Bacteria	p__	c__	o__	f__	g__	s__
OTU4484	k__Bacteria	p__	c__	o__	f__	g__	s__
OTU2836	k__Bacteria	p__	c__	o__	f__	g__	s__
OTU4944	k__Bacteria	p__	c__	o__	f__	g__	s__
OTU2111	k__Bacteria	p__	c__	o__	f__	g__	s__
OTU2914	k__Bacteria	p__	c__	o__	f__	g__	s__
OTU4992	k__Bacteria	p__	c__	o__	f__	g__	s__
OTU4203	k__Bacteria	p__Proteobacteria	NA	NA	NA	NA	NA
OTU2949	k__Bacteria	p__	c__	o__	f__	g__	s__
OTU5551	k__Bacteria	p__	c__	o__	f__	g__	s__
OTU3381	k__Bacteria	p__	c__	o__	f__	g__	s__
OTU1039	k__Bacteria	p__	c__	o__	f__	g__	s__
OTU2143	k__Bacteria	p__	c__	o__	f__	g__	s__
OTU4641	k__Bacteria	p__	c__	o__	f__	g__	s__
OTU2369	k__Bacteria	p__Cyanobacteria/Chloroplast	c__Chloroplast	o__	f__Chloroplast	g__Bacillariophyta	NA
OTU5004	k__Bacteria	p__Cyanobacteria/Chloroplast	c__Chloroplast	o__	f__Chloroplast	NA	NA
OTU982	k__Bacteria	p__Cyanobacteria/Chloroplast	c__Chloroplast	o__	f__Chloroplast	NA	NA
OTU3919	k__Bacteria	p__Cyanobacteria/Chloroplast	c__Chloroplast	o__	f__Chloroplast	NA	NA
OTU2429	k__Bacteria	p__	c__	o__	f__	g__	s__
OTU5672	k__Bacteria	p__	c__	o__	f__	g__	s__
OTU5377	k__Bacteria	p__	c__	o__	f__	g__	s__
OTU5600	k__Bacteria	p__	c__	o__	f__	g__	s__
OTU1640	k__Bacteria	p__	c__	o__	f__	g__	s__
OTU1853	k__Bacteria	p__	c__	o__	f__	g__	s__
OTU6252	k__Bacteria	p__	c__	o__	f__	g__	s__
OTU2422	k__Bacteria	p__	c__	o__	f__	g__	s__
OTU6759	k__Bacteria	p__	c__	o__	f__	g__	s__
OTU7203	k__Bacteria	p__	c__	o__	f__	g__	s__
OTU1307	k__Bacteria	p__	c__	o__	f__	g__	s__
OTU860	k__Bacteria	p__	c__	o__	f__	g__	s__
OTU6871	k__Bacteria	p__Firmicutes	c__Bacilli	o__Lactobacillales	f__Aerococcaceae	g__Facklamia	NA
OTU919	k__Bacteria	p__	c__	o__	f__	g__	s__
OTU6446	k__Bacteria	p__	c__	o__	f__	g__	s__
OTU2886	k__Bacteria	p__	c__	o__	f__	g__	s__
OTU870	k__Bacteria	p__	c__	o__	f__	g__	s__
OTU4696	k__Bacteria	p__	c__	o__	f__	g__	s__
OTU2494	k__Bacteria	p__	c__	o__	f__	g__	s__
OTU4688	k__Bacteria	p__	c__	o__	f__	g__	s__
OTU2799	k__Bacteria	p__	c__	o__	f__	g__	s__
OTU5531	k__Bacteria	p__	c__	o__	f__	g__	s__
OTU4975	k__Bacteria	p__	c__	o__	f__	g__	s__
OTU5929	k__Bacteria	p__	c__	o__	f__	g__	s__
OTU5395	k__Bacteria	p__	c__	o__	f__	g__	s__
OTU2097	k__Bacteria	p__	c__	o__	f__	g__	s__
OTU6404	k__Bacteria	p__	c__	o__	f__	g__	s__
OTU3313	k__Bacteria	p__	c__	o__	f__	g__	s__
OTU597	k__Bacteria	p__	c__	o__	f__	g__	s__
OTU6709	k__Bacteria	p__	c__	o__	f__	g__	s__
OTU5932	k__Bacteria	p__	c__	o__	f__	g__	s__
OTU2640	k__Bacteria	p__	c__	o__	f__	g__	s__
OTU3699	k__Bacteria	p__	c__	o__	f__	g__	s__
OTU623	k__Bacteria	p__	c__	o__	f__	g__	s__
OTU2593	k__Bacteria	p__	c__	o__	f__	g__	s__
OTU7115	k__Bacteria	p__	c__	o__	f__	g__	s__
OTU4977	k__Bacteria	p__	c__	o__	f__	g__	s__
OTU1876	k__Bacteria	p__	c__	o__	f__	g__	s__
OTU1944	k__Bacteria	p__	c__	o__	f__	g__	s__
OTU6054	k__Bacteria	p__	c__	o__	f__	g__	s__
OTU6144	k__Bacteria	p__	c__	o__	f__	g__	s__
OTU4109	k__Bacteria	p__	c__	o__	f__	g__	s__
OTU3404	k__Bacteria	p__	c__	o__	f__	g__	s__
OTU3124	k__Bacteria	p__	c__	o__	f__	g__	s__
OTU1340	k__Bacteria	p__	c__	o__	f__	g__	s__
OTU4064	k__Bacteria	p__	c__	o__	f__	g__	s__
OTU4015	k__Bacteria	p__	c__	o__	f__	g__	s__
OTU887	k__Bacteria	p__	c__	o__	f__	g__	s__
OTU2037	k__Bacteria	p__	c__	o__	f__	g__	s__
OTU7140	k__Bacteria	p__	c__	o__	f__	g__	s__
OTU1894	k__Bacteria	p__	c__	o__	f__	g__	s__
OTU352	k__Bacteria	p__	c__	o__	f__	g__	s__
OTU1789	k__Bacteria	p__	c__	o__	f__	g__	s__
OTU7116	k__Bacteria	p__	c__	o__	f__	g__	s__
OTU2669	k__Bacteria	p__	c__	o__	f__	g__	s__
OTU5983	k__Bacteria	p__	c__	o__	f__	g__	s__
OTU1727	k__Bacteria	p__	c__	o__	f__	g__	s__
OTU2294	k__Bacteria	p__	c__	o__	f__	g__	s__
OTU5655	k__Bacteria	p__	c__	o__	f__	g__	s__
OTU6699	k__Bacteria	p__	c__	o__	f__	g__	s__
OTU2549	k__Bacteria	p__	c__	o__	f__	g__	s__
OTU4489	k__Bacteria	p__	c__	o__	f__	g__	s__
OTU3181	k__Bacteria	p__	c__	o__	f__	g__	s__
OTU4197	k__Bacteria	p__	c__	o__	f__	g__	s__
OTU2008	k__Bacteria	p__	c__	o__	f__	g__	s__
OTU6591	k__Bacteria	p__	c__	o__	f__	g__	s__
OTU4206	k__Bacteria	p__	c__	o__	f__	g__	s__
OTU5108	k__Bacteria	p__	c__	o__	f__	g__	s__
OTU6455	k__Bacteria	p__	c__	o__	f__	g__	s__
OTU6266	k__Bacteria	p__Proteobacteria	c__Deltaproteobacteria	o__Myxococcales	f__Polyangiaceae	NA	NA
OTU844	k__Bacteria	p__	c__	o__	f__	g__	s__
OTU3372	k__Bacteria	p__	c__	o__	f__	g__	s__
OTU3245	k__Bacteria	p__	c__	o__	f__	g__	s__
OTU3880	k__Bacteria	p__	c__	o__	f__	g__	s__
OTU2545	k__Bacteria	p__	c__	o__	f__	g__	s__
OTU5662	k__Bacteria	p__	c__	o__	f__	g__	s__
OTU4272	k__Bacteria	p__	c__	o__	f__	g__	s__
OTU3461	k__Bacteria	p__	c__	o__	f__	g__	s__
OTU2678	k__Bacteria	p__	c__	o__	f__	g__	s__
OTU3023	k__Bacteria	p__	c__	o__	f__	g__	s__
OTU2481	k__Bacteria	p__	c__	o__	f__	g__	s__
OTU6092	k__Bacteria	p__	c__	o__	f__	g__	s__
OTU2917	k__Bacteria	p__	c__	o__	f__	g__	s__
OTU3959	k__Bacteria	p__	c__	o__	f__	g__	s__
OTU1511	k__Bacteria	p__	c__	o__	f__	g__	s__
OTU3674	k__Bacteria	p__	c__	o__	f__	g__	s__
OTU333	k__Bacteria	p__	c__	o__	f__	g__	s__
OTU5850	k__Bacteria	p__	c__	o__	f__	g__	s__
OTU1143	k__Bacteria	p__	c__	o__	f__	g__	s__
OTU604	k__Bacteria	p__	c__	o__	f__	g__	s__
OTU4330	k__Bacteria	p__	c__	o__	f__	g__	s__
OTU5958	k__Bacteria	p__	c__	o__	f__	g__	s__
OTU2573	k__Bacteria	p__	c__	o__	f__	g__	s__
OTU3458	k__Bacteria	p__	c__	o__	f__	g__	s__
OTU5585	k__Bacteria	p__	c__	o__	f__	g__	s__
OTU1171	k__Bacteria	p__	c__	o__	f__	g__	s__
OTU5501	k__Bacteria	p__	c__	o__	f__	g__	s__
OTU5563	k__Bacteria	p__	c__	o__	f__	g__	s__
OTU4896	k__Bacteria	p__	c__	o__	f__	g__	s__
OTU2798	k__Bacteria	p__	c__	o__	f__	g__	s__
OTU5403	k__Bacteria	p__	c__	o__	f__	g__	s__
OTU5503	k__Bacteria	p__	c__	o__	f__	g__	s__
OTU5264	k__Bacteria	p__	c__	o__	f__	g__	s__
OTU553	k__Bacteria	p__	c__	o__	f__	g__	s__
OTU233	k__Bacteria	p__	c__	o__	f__	g__	s__
OTU4221	k__Bacteria	p__	c__	o__	f__	g__	s__
OTU6834	k__Bacteria	p__	c__	o__	f__	g__	s__
OTU2641	k__Bacteria	p__	c__	o__	f__	g__	s__
OTU2653	k__Bacteria	p__	c__	o__	f__	g__	s__
OTU7099	k__Bacteria	p__	c__	o__	f__	g__	s__
OTU5811	k__Bacteria	p__	c__	o__	f__	g__	s__
OTU3587	k__Bacteria	p__	c__	o__	f__	g__	s__
OTU6931	k__Bacteria	p__	c__	o__	f__	g__	s__
OTU2605	k__Bacteria	p__	c__	o__	f__	g__	s__
OTU924	k__Bacteria	p__Fusobacteria	c__Fusobacteriia	o__Fusobacteriales	f__Fusobacteriaceae	g__Fusobacterium	NA
OTU2415	k__Bacteria	p__Fusobacteria	c__Fusobacteriia	o__Fusobacteriales	f__Fusobacteriaceae	g__Fusobacterium	NA
OTU359	k__Bacteria	p__Fusobacteria	c__Fusobacteriia	o__Fusobacteriales	f__Fusobacteriaceae	g__Fusobacterium	NA
OTU1446	k__Bacteria	p__Fusobacteria	c__Fusobacteriia	o__Fusobacteriales	f__Fusobacteriaceae	g__Fusobacterium	NA
OTU402	k__Bacteria	p__Fusobacteria	c__Fusobacteriia	o__Fusobacteriales	f__Leptotrichiaceae	NA	NA
OTU941	k__Bacteria	p__Fusobacteria	c__Fusobacteriia	o__Fusobacteriales	f__Leptotrichiaceae	g__Leptotrichia	NA
OTU2120	k__Bacteria	p__Fusobacteria	c__Fusobacteriia	o__Fusobacteriales	f__Leptotrichiaceae	g__Leptotrichia	NA
OTU3690	k__Bacteria	p__Fusobacteria	c__Fusobacteriia	o__Fusobacteriales	f__Leptotrichiaceae	g__Leptotrichia	NA
OTU377	k__Bacteria	p__Fusobacteria	c__Fusobacteriia	o__Fusobacteriales	f__Leptotrichiaceae	g__Leptotrichia	NA
OTU1157	k__Bacteria	p__Fusobacteria	c__Fusobacteriia	o__Fusobacteriales	f__Leptotrichiaceae	g__Leptotrichia	NA
OTU3977	k__Bacteria	p__	c__	o__	f__	g__	s__
OTU2061	k__Bacteria	p__	c__	o__	f__	g__	s__
OTU6388	k__Bacteria	p__Parcubacteria	c__	o__	f__	g__Parcubacteria_genera_incertae_sedis	NA
OTU199	k__Bacteria	p__Parcubacteria	c__	o__	f__	g__Parcubacteria_genera_incertae_sedis	NA
OTU1819	k__Bacteria	p__Parcubacteria	c__	o__	f__	g__Parcubacteria_genera_incertae_sedis	NA
OTU5315	k__Bacteria	p__Parcubacteria	c__	o__	f__	g__Parcubacteria_genera_incertae_sedis	NA
OTU6740	k__Bacteria	p__Parcubacteria	c__	o__	f__	g__Parcubacteria_genera_incertae_sedis	NA
OTU749	k__Bacteria	p__Parcubacteria	c__	o__	f__	g__Parcubacteria_genera_incertae_sedis	NA
OTU4752	k__Bacteria	p__Parcubacteria	c__	o__	f__	g__Parcubacteria_genera_incertae_sedis	NA
OTU2677	k__Bacteria	p__	c__	o__	f__	g__	s__
OTU5084	k__Bacteria	p__	c__	o__	f__	g__	s__
OTU6926	k__Bacteria	p__	c__	o__	f__	g__	s__
OTU3622	k__Bacteria	p__	c__	o__	f__	g__	s__
OTU2401	k__Bacteria	p__	c__	o__	f__	g__	s__
OTU6021	k__Bacteria	p__	c__	o__	f__	g__	s__
OTU3283	k__Bacteria	p__	c__	o__	f__	g__	s__
OTU3385	k__Bacteria	p__Proteobacteria	c__Betaproteobacteria	o__Burkholderiales	f__Oxalobacteraceae	g__Undibacterium	NA
OTU4923	k__Bacteria	p__	c__	o__	f__	g__	s__
OTU2203	k__Bacteria	p__	c__	o__	f__	g__	s__
OTU5692	k__Bacteria	p__	c__	o__	f__	g__	s__
OTU4559	k__Bacteria	p__	c__	o__	f__	g__	s__
OTU5908	k__Bacteria	p__	c__	o__	f__	g__	s__
OTU6847	k__Bacteria	p__	c__	o__	f__	g__	s__
OTU2735	k__Bacteria	p__	c__	o__	f__	g__	s__
OTU5893	k__Bacteria	p__	c__	o__	f__	g__	s__
OTU5006	k__Bacteria	p__	c__	o__	f__	g__	s__
OTU2279	k__Bacteria	p__	c__	o__	f__	g__	s__
OTU6801	k__Bacteria	p__	c__	o__	f__	g__	s__
OTU2553	k__Bacteria	p__	c__	o__	f__	g__	s__
OTU4162	k__Bacteria	p__	c__	o__	f__	g__	s__
OTU3415	k__Bacteria	p__	c__	o__	f__	g__	s__
OTU3501	k__Bacteria	p__	c__	o__	f__	g__	s__
OTU4611	k__Bacteria	p__	c__	o__	f__	g__	s__
OTU3288	k__Bacteria	p__	c__	o__	f__	g__	s__
OTU7208	k__Bacteria	p__	c__	o__	f__	g__	s__
OTU5077	k__Bacteria	p__	c__	o__	f__	g__	s__
OTU6989	k__Bacteria	p__	c__	o__	f__	g__	s__
OTU2793	k__Bacteria	p__	c__	o__	f__	g__	s__
OTU5463	k__Bacteria	p__	c__	o__	f__	g__	s__
OTU5661	k__Bacteria	p__	c__	o__	f__	g__	s__
OTU1634	k__Bacteria	p__	c__	o__	f__	g__	s__
OTU3084	k__Bacteria	p__	c__	o__	f__	g__	s__
OTU2009	k__Bacteria	p__	c__	o__	f__	g__	s__
OTU3205	k__Bacteria	p__	c__	o__	f__	g__	s__
OTU6919	k__Bacteria	p__	c__	o__	f__	g__	s__
OTU1613	k__Bacteria	p__	c__	o__	f__	g__	s__
OTU3785	k__Bacteria	p__	c__	o__	f__	g__	s__
OTU2761	k__Bacteria	p__	c__	o__	f__	g__	s__
OTU3767	k__Bacteria	p__	c__	o__	f__	g__	s__
OTU2902	k__Bacteria	p__	c__	o__	f__	g__	s__
OTU1955	k__Bacteria	p__	c__	o__	f__	g__	s__
OTU3758	k__Bacteria	p__	c__	o__	f__	g__	s__
OTU5181	k__Bacteria	p__	c__	o__	f__	g__	s__
OTU2745	k__Bacteria	p__Acidobacteria	c__Acidobacteria_Gp3	o__	f__	g__Gp3	NA
OTU6889	k__Bacteria	p__Acidobacteria	c__Acidobacteria_Gp3	o__	f__	g__Gp3	NA
OTU5686	k__Bacteria	p__	c__	o__	f__	g__	s__
OTU2881	k__Bacteria	p__	c__	o__	f__	g__	s__
OTU2517	k__Bacteria	p__	c__	o__	f__	g__	s__
OTU4287	k__Bacteria	p__	c__	o__	f__	g__	s__
OTU6635	k__Bacteria	p__Acidobacteria	c__Acidobacteria_Gp16	o__	f__	g__Gp16	NA
OTU6418	k__Bacteria	p__Acidobacteria	c__Acidobacteria_Gp16	o__	f__	g__Gp16	NA
OTU6665	k__Bacteria	p__Acidobacteria	c__Acidobacteria_Gp16	o__	f__	g__Gp16	NA
OTU6056	k__Bacteria	p__Acidobacteria	c__Acidobacteria_Gp16	o__	f__	g__Gp16	NA
OTU2403	k__Bacteria	p__Acidobacteria	c__Acidobacteria_Gp16	o__	f__	g__Gp16	NA
OTU6646	k__Bacteria	p__Acidobacteria	c__Acidobacteria_Gp16	o__	f__	g__Gp16	NA
OTU2876	k__Bacteria	p__	c__	o__	f__	g__	s__
OTU4590	k__Bacteria	p__	c__	o__	f__	g__	s__
OTU6118	k__Bacteria	p__	c__	o__	f__	g__	s__
OTU2983	k__Bacteria	p__	c__	o__	f__	g__	s__
OTU4259	k__Bacteria	p__	c__	o__	f__	g__	s__
OTU2848	k__Bacteria	p__	c__	o__	f__	g__	s__
OTU5205	k__Bacteria	p__	c__	o__	f__	g__	s__
OTU5319	k__Bacteria	p__	c__	o__	f__	g__	s__
OTU2047	k__Bacteria	p__	c__	o__	f__	g__	s__
OTU3464	k__Bacteria	p__	c__	o__	f__	g__	s__
OTU880	k__Bacteria	p__	c__	o__	f__	g__	s__
OTU6824	k__Bacteria	p__	c__	o__	f__	g__	s__
OTU7136	k__Bacteria	p__	c__	o__	f__	g__	s__
OTU2606	k__Bacteria	p__	c__	o__	f__	g__	s__
OTU6352	k__Bacteria	p__	c__	o__	f__	g__	s__
OTU2934	k__Bacteria	p__	c__	o__	f__	g__	s__
OTU1347	k__Bacteria	p__	c__	o__	f__	g__	s__
OTU4434	k__Bacteria	p__	c__	o__	f__	g__	s__
OTU6768	k__Bacteria	p__	c__	o__	f__	g__	s__
OTU1701	k__Bacteria	p__	c__	o__	f__	g__	s__
OTU942	k__Bacteria	p__	c__	o__	f__	g__	s__
OTU2906	k__Bacteria	p__	c__	o__	f__	g__	s__
OTU4814	k__Bacteria	p__	c__	o__	f__	g__	s__
OTU5711	k__Bacteria	p__	c__	o__	f__	g__	s__
OTU2954	k__Bacteria	p__	c__	o__	f__	g__	s__
OTU7070	k__Bacteria	p__	c__	o__	f__	g__	s__
OTU5615	k__Bacteria	p__	c__	o__	f__	g__	s__
OTU5167	k__Bacteria	p__	c__	o__	f__	g__	s__
OTU2443	k__Bacteria	p__	c__	o__	f__	g__	s__
OTU3631	k__Bacteria	p__	c__	o__	f__	g__	s__
OTU5931	k__Bacteria	p__	c__	o__	f__	g__	s__
OTU2786	k__Bacteria	p__	c__	o__	f__	g__	s__
OTU2205	k__Bacteria	p__	c__	o__	f__	g__	s__
OTU6771	k__Bacteria	p__	c__	o__	f__	g__	s__
OTU3591	k__Bacteria	p__	c__	o__	f__	g__	s__
OTU2268	k__Bacteria	p__	c__	o__	f__	g__	s__
OTU4164	k__Bacteria	p__	c__	o__	f__	g__	s__
OTU3009	k__Bacteria	p__	c__	o__	f__	g__	s__
OTU389	k__Bacteria	p__	c__	o__	f__	g__	s__
OTU1893	k__Bacteria	p__	c__	o__	f__	g__	s__
OTU586	k__Bacteria	p__	c__	o__	f__	g__	s__
OTU701	k__Bacteria	p__	c__	o__	f__	g__	s__
OTU29	k__Bacteria	p__	c__	o__	f__	g__	s__
OTU6115	k__Bacteria	p__	c__	o__	f__	g__	s__
OTU1068	k__Bacteria	p__	c__	o__	f__	g__	s__
OTU312	k__Bacteria	p__	c__	o__	f__	g__	s__
OTU542	k__Bacteria	p__	c__	o__	f__	g__	s__
OTU4251	k__Bacteria	p__	c__	o__	f__	g__	s__
OTU2968	k__Bacteria	p__	c__	o__	f__	g__	s__
OTU4377	k__Bacteria	p__	c__	o__	f__	g__	s__
OTU4578	k__Bacteria	p__	c__	o__	f__	g__	s__
OTU1605	k__Bacteria	p__	c__	o__	f__	g__	s__
OTU2567	k__Bacteria	p__	c__	o__	f__	g__	s__
OTU6980	k__Bacteria	p__	c__	o__	f__	g__	s__
OTU3019	k__Bacteria	p__	c__	o__	f__	g__	s__
OTU6494	k__Bacteria	p__	c__	o__	f__	g__	s__
OTU5441	k__Bacteria	p__	c__	o__	f__	g__	s__
OTU3397	k__Bacteria	p__	c__	o__	f__	g__	s__
OTU5522	k__Bacteria	p__	c__	o__	f__	g__	s__
OTU4257	k__Bacteria	p__	c__	o__	f__	g__	s__
OTU6962	k__Bacteria	p__	c__	o__	f__	g__	s__
OTU1481	k__Bacteria	p__	c__	o__	f__	g__	s__
OTU2364	k__Bacteria	p__	c__	o__	f__	g__	s__
OTU2463	k__Bacteria	p__	c__	o__	f__	g__	s__
OTU1818	k__Bacteria	p__	c__	o__	f__	g__	s__
OTU3531	k__Bacteria	p__	c__	o__	f__	g__	s__
OTU4411	k__Bacteria	p__	c__	o__	f__	g__	s__
OTU817	k__Bacteria	p__	c__	o__	f__	g__	s__
OTU6315	k__Bacteria	p__	c__	o__	f__	g__	s__
OTU3412	k__Bacteria	p__	c__	o__	f__	g__	s__
OTU4107	k__Bacteria	p__	c__	o__	f__	g__	s__
OTU5114	k__Bacteria	p__	c__	o__	f__	g__	s__
OTU3024	k__Bacteria	p__	c__	o__	f__	g__	s__
OTU2986	k__Bacteria	p__	c__	o__	f__	g__	s__
OTU479	k__Bacteria	p__	c__	o__	f__	g__	s__
OTU875	k__Bacteria	p__	c__	o__	f__	g__	s__
OTU5363	k__Bacteria	p__	c__	o__	f__	g__	s__
OTU813	k__Bacteria	p__	c__	o__	f__	g__	s__
OTU1591	k__Bacteria	p__	c__	o__	f__	g__	s__
OTU1097	k__Bacteria	p__	c__	o__	f__	g__	s__
OTU603	k__Bacteria	p__	c__	o__	f__	g__	s__
OTU1190	k__Bacteria	p__	c__	o__	f__	g__	s__
OTU1176	k__Bacteria	p__	c__	o__	f__	g__	s__
OTU2220	k__Bacteria	p__	c__	o__	f__	g__	s__
OTU1567	k__Bacteria	p__	c__	o__	f__	g__	s__
OTU1878	k__Bacteria	p__	c__	o__	f__	g__	s__
OTU2624	k__Bacteria	p__	c__	o__	f__	g__	s__
OTU1180	k__Bacteria	p__	c__	o__	f__	g__	s__
OTU6036	k__Bacteria	p__	c__	o__	f__	g__	s__
OTU196	k__Bacteria	p__	c__	o__	f__	g__	s__
OTU999	k__Bacteria	p__	c__	o__	f__	g__	s__
OTU2987	k__Bacteria	p__	c__	o__	f__	g__	s__
OTU5622	k__Bacteria	p__	c__	o__	f__	g__	s__
OTU3269	k__Bacteria	p__	c__	o__	f__	g__	s__
OTU4750	k__Bacteria	p__	c__	o__	f__	g__	s__
OTU6030	k__Bacteria	p__	c__	o__	f__	g__	s__
OTU2948	k__Bacteria	p__	c__	o__	f__	g__	s__
OTU2654	k__Bacteria	p__	c__	o__	f__	g__	s__
OTU6040	k__Bacteria	p__	c__	o__	f__	g__	s__
OTU3296	k__Bacteria	p__	c__	o__	f__	g__	s__
OTU3950	k__Bacteria	p__	c__	o__	f__	g__	s__
OTU678	k__Bacteria	p__	c__	o__	f__	g__	s__
OTU4884	k__Bacteria	p__	c__	o__	f__	g__	s__
OTU1686	k__Bacteria	p__	c__	o__	f__	g__	s__
OTU2103	k__Bacteria	p__	c__	o__	f__	g__	s__
OTU5358	k__Bacteria	p__	c__	o__	f__	g__	s__
OTU3640	k__Bacteria	p__	c__	o__	f__	g__	s__
OTU1484	k__Bacteria	p__	c__	o__	f__	g__	s__
OTU3073	k__Bacteria	p__	c__	o__	f__	g__	s__
OTU3195	k__Bacteria	p__	c__	o__	f__	g__	s__
OTU1763	k__Bacteria	p__	c__	o__	f__	g__	s__
OTU1852	k__Bacteria	p__	c__	o__	f__	g__	s__
OTU6796	k__Bacteria	p__	c__	o__	f__	g__	s__
OTU1364	k__Bacteria	p__	c__	o__	f__	g__	s__
OTU293	k__Bacteria	p__	c__	o__	f__	g__	s__
OTU3235	k__Bacteria	p__	c__	o__	f__	g__	s__
OTU3077	k__Bacteria	p__	c__	o__	f__	g__	s__
OTU6246	k__Bacteria	p__	c__	o__	f__	g__	s__
OTU4927	k__Bacteria	p__	c__	o__	f__	g__	s__
OTU1492	k__Bacteria	p__	c__	o__	f__	g__	s__
OTU5754	k__Bacteria	p__	c__	o__	f__	g__	s__
OTU532	k__Bacteria	p__	c__	o__	f__	g__	s__
OTU1304	k__Bacteria	p__	c__	o__	f__	g__	s__
OTU1280	k__Bacteria	p__Actinobacteria	c__Actinobacteria	o__Rubrobacterales	f__Rubrobacteraceae	g__Rubrobacter	NA
OTU3137	k__Bacteria	p__	c__	o__	f__	g__	s__
OTU5424	k__Bacteria	p__	c__	o__	f__	g__	s__
OTU4952	k__Bacteria	p__	c__	o__	f__	g__	s__
OTU420	k__Bacteria	p__	c__	o__	f__	g__	s__
OTU6839	k__Bacteria	p__	c__	o__	f__	g__	s__
OTU3044	k__Bacteria	p__	c__	o__	f__	g__	s__
OTU2938	k__Bacteria	p__	c__	o__	f__	g__	s__
OTU5307	k__Bacteria	p__	c__	o__	f__	g__	s__
OTU5090	k__Bacteria	p__	c__	o__	f__	g__	s__
OTU2910	k__Bacteria	p__	c__	o__	f__	g__	s__
OTU252	k__Bacteria	p__	c__	o__	f__	g__	s__
OTU5735	k__Bacteria	p__	c__	o__	f__	g__	s__
OTU4570	k__Bacteria	p__	c__	o__	f__	g__	s__
OTU2918	k__Bacteria	p__	c__	o__	f__	g__	s__
OTU1333	k__Bacteria	p__	c__	o__	f__	g__	s__
OTU2556	k__Bacteria	p__	c__	o__	f__	g__	s__
OTU5376	k__Bacteria	p__	c__	o__	f__	g__	s__
OTU224	k__Bacteria	p__	c__	o__	f__	g__	s__
OTU329	k__Bacteria	p__	c__	o__	f__	g__	s__
OTU2967	k__Bacteria	p__	c__	o__	f__	g__	s__
OTU3122	k__Bacteria	p__	c__	o__	f__	g__	s__
OTU5350	k__Bacteria	p__	c__	o__	f__	g__	s__
OTU3080	k__Bacteria	p__	c__	o__	f__	g__	s__
OTU2289	k__Bacteria	p__	c__	o__	f__	g__	s__
OTU3488	k__Bacteria	p__	c__	o__	f__	g__	s__
OTU2072	k__Bacteria	p__	c__	o__	f__	g__	s__
OTU4400	k__Bacteria	p__	c__	o__	f__	g__	s__
OTU3685	k__Bacteria	p__	c__	o__	f__	g__	s__
OTU7110	k__Bacteria	p__	c__	o__	f__	g__	s__
OTU6284	k__Bacteria	p__	c__	o__	f__	g__	s__
OTU5112	k__Bacteria	p__	c__	o__	f__	g__	s__
OTU393	k__Bacteria	p__	c__	o__	f__	g__	s__
OTU3263	k__Bacteria	p__	c__	o__	f__	g__	s__
OTU2950	k__Bacteria	p__	c__	o__	f__	g__	s__
OTU2449	k__Bacteria	p__Parcubacteria	c__	o__	f__	g__Parcubacteria_genera_incertae_sedis	NA
OTU3687	k__Bacteria	p__	c__	o__	f__	g__	s__
OTU2512	k__Bacteria	p__	c__	o__	f__	g__	s__
OTU6563	k__Bacteria	p__	c__	o__	f__	g__	s__
OTU5015	k__Bacteria	p__	c__	o__	f__	g__	s__
OTU5654	k__Bacteria	p__	c__	o__	f__	g__	s__
OTU2014	k__Bacteria	p__	c__	o__	f__	g__	s__
OTU7125	k__Bacteria	p__	c__	o__	f__	g__	s__
OTU4617	k__Bacteria	p__	c__	o__	f__	g__	s__
OTU6947	k__Bacteria	p__	c__	o__	f__	g__	s__
OTU1598	k__Bacteria	p__	c__	o__	f__	g__	s__
OTU1680	k__Bacteria	p__	c__	o__	f__	g__	s__
OTU6123	k__Bacteria	p__	c__	o__	f__	g__	s__
OTU1923	k__Bacteria	p__	c__	o__	f__	g__	s__
OTU6047	k__Bacteria	p__	c__	o__	f__	g__	s__
OTU2126	k__Bacteria	p__	c__	o__	f__	g__	s__
OTU1450	k__Bacteria	p__	c__	o__	f__	g__	s__
OTU6634	k__Bacteria	p__	c__	o__	f__	g__	s__
OTU3837	k__Bacteria	p__	c__	o__	f__	g__	s__
OTU2608	k__Bacteria	p__	c__	o__	f__	g__	s__
OTU2937	k__Bacteria	p__	c__	o__	f__	g__	s__
OTU922	k__Bacteria	p__	c__	o__	f__	g__	s__
OTU950	k__Bacteria	p__Proteobacteria	NA	NA	NA	NA	NA
OTU3285	k__Bacteria	p__	c__	o__	f__	g__	s__
OTU2980	k__Bacteria	p__	c__	o__	f__	g__	s__
OTU4690	k__Bacteria	p__	c__	o__	f__	g__	s__
OTU2330	k__Bacteria	p__	c__	o__	f__	g__	s__
OTU3485	k__Bacteria	p__	c__	o__	f__	g__	s__
OTU5757	k__Bacteria	p__	c__	o__	f__	g__	s__
OTU6330	k__Bacteria	p__	c__	o__	f__	g__	s__
OTU6400	k__Bacteria	p__Planctomycetes	c__Planctomycetia	o__Planctomycetales	f__Planctomycetaceae	g__Singulisphaera	NA
OTU5111	k__Bacteria	p__	c__	o__	f__	g__	s__
OTU1866	k__Bacteria	p__candidate_division_WPS-1	c__	o__	f__	g__WPS-1_genera_incertae_sedis	NA
OTU6916	k__Bacteria	p__	c__	o__	f__	g__	s__
OTU3169	k__Bacteria	p__	c__	o__	f__	g__	s__
OTU6174	k__Bacteria	p__	c__	o__	f__	g__	s__
OTU6577	k__Bacteria	p__	c__	o__	f__	g__	s__
OTU1748	k__Bacteria	p__	c__	o__	f__	g__	s__
OTU4374	k__Bacteria	p__	c__	o__	f__	g__	s__
OTU3711	k__Bacteria	p__	c__	o__	f__	g__	s__
OTU444	k__Bacteria	p__	c__	o__	f__	g__	s__
OTU908	k__Bacteria	p__	c__	o__	f__	g__	s__
OTU7197	k__Bacteria	p__	c__	o__	f__	g__	s__
OTU5981	k__Bacteria	p__	c__	o__	f__	g__	s__
OTU1047	k__Bacteria	p__	c__	o__	f__	g__	s__
OTU2034	k__Bacteria	p__	c__	o__	f__	g__	s__
OTU824	k__Bacteria	p__	c__	o__	f__	g__	s__
OTU6687	k__Bacteria	p__	c__	o__	f__	g__	s__
OTU5898	k__Bacteria	p__	c__	o__	f__	g__	s__
OTU1699	k__Bacteria	p__	c__	o__	f__	g__	s__
OTU1398	k__Bacteria	p__	c__	o__	f__	g__	s__
OTU6425	k__Bacteria	p__	c__	o__	f__	g__	s__
OTU1257	k__Bacteria	p__	c__	o__	f__	g__	s__
OTU3736	k__Bacteria	p__	c__	o__	f__	g__	s__
OTU4788	k__Bacteria	p__	c__	o__	f__	g__	s__
OTU4532	k__Bacteria	p__	c__	o__	f__	g__	s__
OTU303	k__Bacteria	p__	c__	o__	f__	g__	s__
OTU4111	k__Bacteria	p__	c__	o__	f__	g__	s__
OTU1452	k__Bacteria	p__	c__	o__	f__	g__	s__
OTU7073	k__Bacteria	p__	c__	o__	f__	g__	s__
OTU2423	k__Bacteria	p__	c__	o__	f__	g__	s__
OTU3109	k__Bacteria	p__	c__	o__	f__	g__	s__
OTU2186	k__Bacteria	p__	c__	o__	f__	g__	s__
OTU1817	k__Bacteria	p__	c__	o__	f__	g__	s__
OTU1105	k__Bacteria	p__	c__	o__	f__	g__	s__
OTU1474	k__Bacteria	p__	c__	o__	f__	g__	s__
OTU3872	k__Bacteria	p__	c__	o__	f__	g__	s__
OTU3191	k__Bacteria	p__	c__	o__	f__	g__	s__
OTU3190	k__Bacteria	p__	c__	o__	f__	g__	s__
OTU4342	k__Bacteria	p__	c__	o__	f__	g__	s__
OTU3214	k__Bacteria	p__	c__	o__	f__	g__	s__
OTU4082	k__Bacteria	p__	c__	o__	f__	g__	s__
OTU1442	k__Bacteria	p__	c__	o__	f__	g__	s__
OTU3039	k__Bacteria	p__	c__	o__	f__	g__	s__
OTU6720	k__Bacteria	p__	c__	o__	f__	g__	s__
OTU171	k__Bacteria	p__	c__	o__	f__	g__	s__
OTU2894	k__Bacteria	p__Bacteroidetes	c__Sphingobacteriia	o__Sphingobacteriales	f__Sphingobacteriaceae	g__Parapedobacter	NA
OTU1904	k__Bacteria	p__	c__	o__	f__	g__	s__
OTU1491	k__Bacteria	p__Proteobacteria	c__Betaproteobacteria	NA	NA	NA	NA
OTU6693	k__Bacteria	p__	c__	o__	f__	g__	s__
OTU5529	k__Bacteria	p__	c__	o__	f__	g__	s__
OTU6514	k__Bacteria	p__	c__	o__	f__	g__	s__
OTU4100	k__Bacteria	p__	c__	o__	f__	g__	s__
OTU6124	k__Bacteria	p__	c__	o__	f__	g__	s__
OTU3177	k__Bacteria	p__	c__	o__	f__	g__	s__
OTU4038	k__Bacteria	p__	c__	o__	f__	g__	s__
OTU4669	k__Bacteria	p__	c__	o__	f__	g__	s__
OTU2713	k__Bacteria	p__	c__	o__	f__	g__	s__
OTU4048	k__Bacteria	p__	c__	o__	f__	g__	s__
OTU5014	k__Bacteria	p__	c__	o__	f__	g__	s__
OTU3194	k__Bacteria	p__	c__	o__	f__	g__	s__
OTU5742	k__Bacteria	p__	c__	o__	f__	g__	s__
OTU2839	k__Bacteria	p__	c__	o__	f__	g__	s__
OTU1490	k__Bacteria	p__Proteobacteria	c__Betaproteobacteria	NA	NA	NA	NA
OTU2145	k__Bacteria	p__	c__	o__	f__	g__	s__
OTU5930	k__Bacteria	p__	c__	o__	f__	g__	s__
OTU2633	k__Bacteria	p__	c__	o__	f__	g__	s__
OTU5442	k__Bacteria	p__	c__	o__	f__	g__	s__
OTU4657	k__Bacteria	p__	c__	o__	f__	g__	s__
OTU5250	k__Bacteria	p__	c__	o__	f__	g__	s__
OTU5228	k__Bacteria	p__	c__	o__	f__	g__	s__
OTU2700	k__Bacteria	p__	c__	o__	f__	g__	s__
OTU801	k__Bacteria	p__	c__	o__	f__	g__	s__
OTU3792	k__Bacteria	p__	c__	o__	f__	g__	s__
OTU5734	k__Bacteria	p__	c__	o__	f__	g__	s__
OTU691	k__Bacteria	p__	c__	o__	f__	g__	s__
OTU1587	k__Bacteria	p__	c__	o__	f__	g__	s__
OTU2192	k__Bacteria	p__	c__	o__	f__	g__	s__
OTU5308	k__Bacteria	p__	c__	o__	f__	g__	s__
OTU6430	k__Bacteria	p__	c__	o__	f__	g__	s__
OTU3584	k__Bacteria	p__	c__	o__	f__	g__	s__
OTU7196	k__Bacteria	p__	c__	o__	f__	g__	s__
OTU3255	k__Bacteria	p__	c__	o__	f__	g__	s__
OTU5736	k__Bacteria	p__	c__	o__	f__	g__	s__
OTU6256	k__Bacteria	p__	c__	o__	f__	g__	s__
OTU5266	k__Bacteria	p__	c__	o__	f__	g__	s__
OTU3155	k__Bacteria	p__	c__	o__	f__	g__	s__
OTU2508	k__Bacteria	p__	c__	o__	f__	g__	s__
OTU191	k__Bacteria	p__	c__	o__	f__	g__	s__
OTU142	k__Bacteria	p__	c__	o__	f__	g__	s__
OTU3348	k__Bacteria	p__	c__	o__	f__	g__	s__
OTU2285	k__Bacteria	p__	c__	o__	f__	g__	s__
OTU4716	k__Bacteria	p__	c__	o__	f__	g__	s__
OTU2738	k__Bacteria	p__	c__	o__	f__	g__	s__
OTU3882	k__Bacteria	p__	c__	o__	f__	g__	s__
OTU2510	k__Bacteria	p__	c__	o__	f__	g__	s__
OTU4911	k__Bacteria	p__	c__	o__	f__	g__	s__
OTU1551	k__Bacteria	p__	c__	o__	f__	g__	s__
OTU783	k__Bacteria	p__	c__	o__	f__	g__	s__
OTU1528	k__Bacteria	p__	c__	o__	f__	g__	s__
OTU3407	k__Bacteria	p__	c__	o__	f__	g__	s__
OTU2413	k__Bacteria	p__	c__	o__	f__	g__	s__
OTU741	k__Bacteria	p__	c__	o__	f__	g__	s__
OTU600	k__Bacteria	p__Proteobacteria	c__Gammaproteobacteria	o__Pseudomonadales	f__Pseudomonadaceae	g__Pseudomonas	NA
OTU5835	k__Bacteria	p__Acidobacteria	c__Acidobacteria_Gp17	o__	f__	g__Gp17	NA
OTU6193	k__Bacteria	p__	c__	o__	f__	g__	s__
OTU3310	k__Bacteria	p__Proteobacteria	c__Betaproteobacteria	o__Burkholderiales	NA	NA	NA
OTU6302	k__Bacteria	p__Proteobacteria	c__Betaproteobacteria	o__Burkholderiales	f__Oxalobacteraceae	NA	NA
OTU3853	k__Bacteria	p__Proteobacteria	c__Betaproteobacteria	o__Burkholderiales	f__Alcaligenaceae	g__Bordetella	NA
OTU410	k__Bacteria	p__Proteobacteria	c__Betaproteobacteria	o__Burkholderiales	f__Alcaligenaceae	g__Alcaligenes	NA
OTU855	k__Bacteria	p__Proteobacteria	c__Betaproteobacteria	o__Burkholderiales	f__Alcaligenaceae	g__Advenella	NA
OTU6939	k__Bacteria	p__Proteobacteria	c__Betaproteobacteria	o__Burkholderiales	f__Burkholderiaceae	g__Ralstonia	NA
OTU5418	k__Bacteria	p__Proteobacteria	c__Betaproteobacteria	o__Burkholderiales	f__Oxalobacteraceae	g__Noviherbaspirillum	NA
OTU1250	k__Bacteria	p__Proteobacteria	c__Betaproteobacteria	o__Burkholderiales	f__Burkholderiaceae	g__Ralstonia	NA
OTU5	k__Bacteria	p__Proteobacteria	c__Betaproteobacteria	o__Burkholderiales	f__Burkholderiaceae	g__Ralstonia	NA
OTU4579	k__Bacteria	p__Proteobacteria	c__Betaproteobacteria	o__Burkholderiales	f__Burkholderiaceae	g__Ralstonia	NA
OTU3305	k__Bacteria	p__Proteobacteria	c__Betaproteobacteria	o__Burkholderiales	f__Oxalobacteraceae	g__Massilia	NA
OTU6163	k__Bacteria	p__Proteobacteria	c__Betaproteobacteria	o__Burkholderiales	f__Oxalobacteraceae	g__Duganella	NA
OTU1891	k__Bacteria	p__Proteobacteria	c__Betaproteobacteria	NA	NA	NA	NA
OTU1987	k__Bacteria	p__Proteobacteria	c__Betaproteobacteria	o__Burkholderiales	f__Burkholderiaceae	g__Cupriavidus	NA
OTU4094	k__Bacteria	p__Proteobacteria	c__Betaproteobacteria	o__Burkholderiales	f__Burkholderiaceae	g__Cupriavidus	NA
OTU1489	k__Bacteria	p__Proteobacteria	c__Betaproteobacteria	NA	NA	NA	NA
OTU713	k__Bacteria	p__Proteobacteria	c__Betaproteobacteria	o__Burkholderiales	f__Burkholderiaceae	g__Burkholderia	NA
OTU729	k__Bacteria	p__Proteobacteria	c__Betaproteobacteria	o__Burkholderiales	f__Burkholderiaceae	g__Pandoraea	NA
OTU1582	k__Bacteria	p__	c__	o__	f__	g__	s__
OTU69	k__Bacteria	p__Proteobacteria	c__Betaproteobacteria	o__Neisseriales	f__Neisseriaceae	NA	NA
OTU51	k__Bacteria	p__Proteobacteria	c__Betaproteobacteria	o__Neisseriales	f__Neisseriaceae	g__Neisseria	NA
OTU524	k__Bacteria	p__Proteobacteria	c__Betaproteobacteria	NA	NA	NA	NA
OTU280	k__Bacteria	p__Proteobacteria	c__Betaproteobacteria	NA	NA	NA	NA
OTU406	k__Bacteria	p__Proteobacteria	c__Betaproteobacteria	NA	NA	NA	NA
OTU454	k__Bacteria	p__Proteobacteria	c__Betaproteobacteria	NA	NA	NA	NA
OTU1942	k__Bacteria	p__Proteobacteria	c__Betaproteobacteria	NA	NA	NA	NA
OTU1753	k__Bacteria	p__Proteobacteria	c__Betaproteobacteria	NA	NA	NA	NA
OTU596	k__Bacteria	p__Proteobacteria	c__Betaproteobacteria	NA	NA	NA	NA
OTU1212	k__Bacteria	p__Proteobacteria	c__Betaproteobacteria	NA	NA	NA	NA
OTU388	k__Bacteria	p__Proteobacteria	c__Betaproteobacteria	NA	NA	NA	NA
OTU639	k__Bacteria	p__Proteobacteria	c__Betaproteobacteria	o__Rhodocyclales	f__Rhodocyclaceae	NA	NA
OTU170	k__Bacteria	p__Proteobacteria	c__Betaproteobacteria	NA	NA	NA	NA
OTU6716	k__Bacteria	p__Proteobacteria	c__Betaproteobacteria	o__Nitrosomonadales	f__Nitrosomonadaceae	g__Nitrosomonas	NA
OTU767	k__Bacteria	p__Proteobacteria	c__Betaproteobacteria	o__Methylophilales	f__Methylophilaceae	g__Methylophilus	NA
OTU936	k__Bacteria	p__Proteobacteria	c__Betaproteobacteria	o__Gallionellales	f__Gallionellaceae	g__Gallionella	NA
OTU589	k__Bacteria	p__Proteobacteria	c__Betaproteobacteria	o__Sulfuricellales	f__Sulfuricellaceae	g__Sulfuricella	NA
OTU378	k__Bacteria	p__Proteobacteria	c__Betaproteobacteria	o__Burkholderiales	f__Burkholderiaceae	g__Lautropia	NA
OTU6101	k__Bacteria	p__Proteobacteria	c__Betaproteobacteria	NA	NA	NA	NA
OTU2875	k__Bacteria	p__Proteobacteria	c__Betaproteobacteria	o__Neisseriales	f__Neisseriaceae	g__Aquitalea	NA
OTU392	k__Bacteria	p__Proteobacteria	c__Betaproteobacteria	o__Burkholderiales	f__Burkholderiaceae	g__Limnobacter	NA
OTU4049	k__Bacteria	p__Proteobacteria	c__Betaproteobacteria	o__Burkholderiales	f__Oxalobacteraceae	g__Undibacterium	NA
OTU3384	k__Bacteria	p__Proteobacteria	c__Betaproteobacteria	o__Burkholderiales	f__Oxalobacteraceae	g__Undibacterium	NA
OTU2834	k__Bacteria	p__Proteobacteria	c__Betaproteobacteria	o__Burkholderiales	f__Oxalobacteraceae	g__Herbaspirillum	NA
OTU3221	k__Bacteria	p__Proteobacteria	c__Betaproteobacteria	o__Burkholderiales	f__Oxalobacteraceae	g__Undibacterium	NA
OTU3341	k__Bacteria	p__	c__	o__	f__	g__	s__
OTU314	k__Bacteria	p__	c__	o__	f__	g__	s__
OTU5858	k__Bacteria	p__	c__	o__	f__	g__	s__
OTU2172	k__Bacteria	p__	c__	o__	f__	g__	s__
OTU1216	k__Bacteria	p__	c__	o__	f__	g__	s__
OTU7037	k__Bacteria	p__	c__	o__	f__	g__	s__
OTU186	k__Bacteria	p__	c__	o__	f__	g__	s__
OTU1510	k__Bacteria	p__	c__	o__	f__	g__	s__
OTU3368	k__Bacteria	p__	c__	o__	f__	g__	s__
OTU6093	k__Bacteria	p__	c__	o__	f__	g__	s__
OTU4728	k__Bacteria	p__	c__	o__	f__	g__	s__
OTU5041	k__Bacteria	p__	c__	o__	f__	g__	s__
OTU5467	k__Bacteria	p__	c__	o__	f__	g__	s__
OTU4389	k__Bacteria	p__	c__	o__	f__	g__	s__
OTU3708	k__Bacteria	p__	c__	o__	f__	g__	s__
OTU4250	k__Bacteria	p__	c__	o__	f__	g__	s__
OTU4763	k__Bacteria	p__	c__	o__	f__	g__	s__
OTU4904	k__Bacteria	p__	c__	o__	f__	g__	s__
OTU3373	k__Bacteria	p__	c__	o__	f__	g__	s__
OTU3881	k__Bacteria	p__	c__	o__	f__	g__	s__
OTU3912	k__Bacteria	p__	c__	o__	f__	g__	s__
OTU3546	k__Bacteria	p__	c__	o__	f__	g__	s__
OTU4379	k__Bacteria	p__	c__	o__	f__	g__	s__
OTU5091	k__Bacteria	p__	c__	o__	f__	g__	s__
OTU3886	k__Bacteria	p__	c__	o__	f__	g__	s__
OTU6037	k__Bacteria	p__	c__	o__	f__	g__	s__
OTU5164	k__Bacteria	p__	c__	o__	f__	g__	s__
OTU6915	k__Bacteria	p__	c__	o__	f__	g__	s__
OTU6348	k__Bacteria	p__	c__	o__	f__	g__	s__
OTU5309	k__Bacteria	p__	c__	o__	f__	g__	s__
OTU4544	k__Bacteria	p__	c__	o__	f__	g__	s__
OTU5904	k__Bacteria	p__Proteobacteria	c__Deltaproteobacteria	o__Myxococcales	f__Polyangiaceae	NA	NA
OTU3347	k__Bacteria	p__	c__	o__	f__	g__	s__
OTU6411	k__Bacteria	p__	c__	o__	f__	g__	s__
OTU1486	k__Bacteria	p__	c__	o__	f__	g__	s__
OTU2953	k__Bacteria	p__	c__	o__	f__	g__	s__
OTU5653	k__Bacteria	p__	c__	o__	f__	g__	s__
OTU5728	k__Bacteria	p__	c__	o__	f__	g__	s__
OTU3596	k__Bacteria	p__	c__	o__	f__	g__	s__
OTU7020	k__Bacteria	p__	c__	o__	f__	g__	s__
OTU3426	k__Bacteria	p__	c__	o__	f__	g__	s__
OTU4054	k__Bacteria	p__	c__	o__	f__	g__	s__
OTU4293	k__Bacteria	p__	c__	o__	f__	g__	s__
OTU5689	k__Bacteria	p__	c__	o__	f__	g__	s__
OTU4321	k__Bacteria	p__	c__	o__	f__	g__	s__
OTU3293	k__Bacteria	p__	c__	o__	f__	g__	s__
OTU764	k__Bacteria	p__	c__	o__	f__	g__	s__
OTU1772	k__Bacteria	p__	c__	o__	f__	g__	s__
OTU4760	k__Bacteria	p__	c__	o__	f__	g__	s__
OTU6138	k__Bacteria	p__	c__	o__	f__	g__	s__
OTU1948	k__Bacteria	p__	c__	o__	f__	g__	s__
OTU4722	k__Bacteria	p__	c__	o__	f__	g__	s__
OTU3492	k__Bacteria	p__	c__	o__	f__	g__	s__
OTU4300	k__Bacteria	p__	c__	o__	f__	g__	s__
OTU6929	k__Bacteria	p__	c__	o__	f__	g__	s__
OTU5822	k__Bacteria	p__	c__	o__	f__	g__	s__
OTU2144	k__Bacteria	p__	c__	o__	f__	g__	s__
OTU5443	k__Bacteria	p__	c__	o__	f__	g__	s__
OTU5806	k__Bacteria	p__	c__	o__	f__	g__	s__
OTU6380	k__Bacteria	p__	c__	o__	f__	g__	s__
OTU3827	k__Bacteria	p__	c__	o__	f__	g__	s__
OTU6914	k__Bacteria	p__	c__	o__	f__	g__	s__
OTU602	k__Bacteria	p__	c__	o__	f__	g__	s__
OTU2045	k__Bacteria	p__	c__	o__	f__	g__	s__
OTU6690	k__Bacteria	p__	c__	o__	f__	g__	s__
OTU2711	k__Bacteria	p__	c__	o__	f__	g__	s__
OTU6358	k__Bacteria	p__Actinobacteria	c__Actinobacteria	o__Gaiellales	f__Gaiellaceae	g__Gaiella	NA
OTU3571	k__Bacteria	p__	c__	o__	f__	g__	s__
OTU1692	k__Bacteria	p__	c__	o__	f__	g__	s__
OTU5587	k__Bacteria	p__	c__	o__	f__	g__	s__
OTU4247	k__Bacteria	p__	c__	o__	f__	g__	s__
OTU7011	k__Bacteria	p__	c__	o__	f__	g__	s__
OTU2809	k__Bacteria	p__	c__	o__	f__	g__	s__
OTU5227	k__Bacteria	p__	c__	o__	f__	g__	s__
OTU3534	k__Bacteria	p__	c__	o__	f__	g__	s__
OTU528	k__Bacteria	p__Bacteroidetes	NA	NA	NA	NA	NA
OTU181	k__Bacteria	p__Bacteroidetes	NA	NA	NA	NA	NA
OTU931	k__Bacteria	p__Bacteroidetes	NA	NA	NA	NA	NA
OTU1687	k__Bacteria	p__Bacteroidetes	c__Bacteroidia	o__Bacteroidales	f__Porphyromonadaceae	NA	NA
OTU4222	k__Bacteria	p__Bacteroidetes	c__Bacteroidia	o__Bacteroidales	f__Porphyromonadaceae	NA	NA
OTU6814	k__Bacteria	p__Bacteroidetes	c__Bacteroidia	o__Bacteroidales	f__Porphyromonadaceae	g__Porphyromonas	NA
OTU3890	k__Bacteria	p__Bacteroidetes	c__Bacteroidia	o__Bacteroidales	f__Rikenellaceae	g__Alistipes	NA
OTU5895	k__Bacteria	p__Bacteroidetes	c__Bacteroidia	o__Bacteroidales	f__Porphyromonadaceae	g__Proteiniphilum	NA
OTU2274	k__Bacteria	p__Bacteroidetes	c__Bacteroidia	o__Bacteroidales	f__Porphyromonadaceae	g__Dysgonomonas	NA
OTU3727	k__Bacteria	p__Bacteroidetes	c__Bacteroidia	o__Bacteroidales	f__Porphyromonadaceae	g__Dysgonomonas	NA
OTU732	k__Bacteria	p__Bacteroidetes	c__Bacteroidia	o__Bacteroidales	f__Porphyromonadaceae	g__Porphyromonas	NA
OTU885	k__Bacteria	p__Bacteroidetes	c__Bacteroidia	o__Bacteroidales	f__Porphyromonadaceae	NA	NA
OTU3453	k__Bacteria	p__	c__	o__	f__	g__	s__
OTU3567	k__Bacteria	p__	c__	o__	f__	g__	s__
OTU927	k__Bacteria	p__	c__	o__	f__	g__	s__
OTU2319	k__Bacteria	p__	c__	o__	f__	g__	s__
OTU3621	k__Bacteria	p__	c__	o__	f__	g__	s__
OTU1940	k__Bacteria	p__	c__	o__	f__	g__	s__
OTU6711	k__Bacteria	p__	c__	o__	f__	g__	s__
OTU1975	k__Bacteria	p__	c__	o__	f__	g__	s__
OTU6283	k__Bacteria	p__	c__	o__	f__	g__	s__
OTU2925	k__Bacteria	p__	c__	o__	f__	g__	s__
OTU7211	k__Bacteria	p__	c__	o__	f__	g__	s__
OTU979	k__Bacteria	p__	c__	o__	f__	g__	s__
OTU3733	k__Bacteria	p__	c__	o__	f__	g__	s__
OTU2666	k__Bacteria	p__	c__	o__	f__	g__	s__
OTU5056	k__Bacteria	p__	c__	o__	f__	g__	s__
OTU5575	k__Bacteria	p__	c__	o__	f__	g__	s__
OTU3813	k__Bacteria	p__	c__	o__	f__	g__	s__
OTU481	k__Bacteria	p__	c__	o__	f__	g__	s__
OTU2900	k__Bacteria	p__	c__	o__	f__	g__	s__
OTU5855	k__Bacteria	p__	c__	o__	f__	g__	s__
OTU6974	k__Bacteria	p__	c__	o__	f__	g__	s__
OTU2787	k__Bacteria	p__	c__	o__	f__	g__	s__
OTU3971	k__Bacteria	p__	c__	o__	f__	g__	s__
OTU2151	k__Bacteria	p__	c__	o__	f__	g__	s__
OTU4122	k__Bacteria	p__	c__	o__	f__	g__	s__
OTU3267	k__Bacteria	p__	c__	o__	f__	g__	s__
OTU4787	k__Bacteria	p__	c__	o__	f__	g__	s__
OTU3091	k__Bacteria	p__	c__	o__	f__	g__	s__
OTU6210	k__Bacteria	p__Proteobacteria	c__Alphaproteobacteria	o__Rhizobiales	f__Rhizobiaceae	g__Rhizobium	NA
OTU911	k__Bacteria	p__	c__	o__	f__	g__	s__
OTU2049	k__Bacteria	p__	c__	o__	f__	g__	s__
OTU3769	k__Bacteria	p__	c__	o__	f__	g__	s__
OTU1899	k__Bacteria	p__Armatimonadetes	NA	NA	NA	NA	NA
OTU2810	k__Bacteria	p__	c__	o__	f__	g__	s__
OTU1738	k__Bacteria	p__	c__	o__	f__	g__	s__
OTU2889	k__Bacteria	p__	c__	o__	f__	g__	s__
OTU4790	k__Bacteria	p__	c__	o__	f__	g__	s__
OTU2658	k__Bacteria	p__	c__	o__	f__	g__	s__
[truncated: 5,172 more rows]
