# Supplementary material for: Snow Surface Microbial Diversity at the Detection Limit within the Vicinity of the Concordia Station, Antarctica
Source: Life (Basel). 2022 Dec 30;13(1):113. doi: 10.3390/life13010113 (PMC9863605; doi:10.3390/life13010113)
Supplement: Supplementary file 1 [file life-13-00113-s001.zip › Table S3.xlsx]

## Sheet: tax_table_ITS_phylum
Kingdom	Phylum	Class	Order	Family	Genus	Species
OTU20	k__Viridiplantae	p__Chlorophyta	c__Chlorophyceae	o__Chaetophorales	NA	NA	NA
OTU31	k__Viridiplantae	p__Chlorophyta	c__Chlorophyceae	o__Chaetophorales	NA	NA	NA
OTU223	k__Viridiplantae	p__Chlorophyta	c__Trebouxiophyceae	NA	NA	NA	NA
OTU219	k__Fungi	p__Ascomycota	c__Lecanoromycetes	o__Rhizocarpales	NA	NA	NA
OTU220	k__Viridiplantae	p__Chlorophyta	NA	NA	NA	NA	NA
OTU118	k__Viridiplantae	p__Chlorophyta	c__Trebouxiophyceae	o__Trebouxiales	f__Trebouxiaceae	g__Trebouxia	NA
OTU228	k__Viridiplantae	p__Chlorophyta	c__Trebouxiophyceae	o__Trebouxiales	f__Trebouxiaceae	g__Trebouxia	s__Trebouxia jamesii
OTU193	k__Viridiplantae	p__Chlorophyta	c__Trebouxiophyceae	o__Microthamniales	NA	NA	NA
OTU185	k__Viridiplantae	p__Chlorophyta	c__Trebouxiophyceae	o__Trebouxiales	f__Trebouxiaceae	g__Trebouxia	NA
OTU180	k__Viridiplantae	p__Chlorophyta	c__Trebouxiophyceae	o__Oocystales	NA	NA	NA
OTU175	k__Viridiplantae	p__Chlorophyta	c__Trebouxiophyceae	o__Microthamniales	NA	NA	NA
OTU147	k__Viridiplantae	p__Chlorophyta	NA	NA	NA	NA	NA
OTU131	k__Viridiplantae	p__Chlorophyta	NA	NA	NA	NA	NA
OTU84	k__Fungi	p__Basidiomycota	c__Agaricomycetes	o__Cantharellales	NA	NA	NA
OTU83	k__Viridiplantae	p__Chlorophyta	c__Trebouxiophyceae	o__Trebouxiales	f__Trebouxiaceae	g__Trebouxia	NA
OTU78	k__Viridiplantae	p__Chlorophyta	NA	NA	NA	NA	NA
OTU54	k__Fungi	p__Glomeromycota	c__Glomeromycetes	o__Glomerales	NA	NA	NA
OTU44	k__Viridiplantae	p__Chlorophyta	NA	NA	NA	NA	NA
OTU88	k__Viridiplantae	p__Chlorophyta	c__Chlorophyceae	o__Sphaeropleales	f__Scenedesmaceae	NA	NA
OTU87	k__Viridiplantae	p__Chlorophyta	c__Trebouxiophyceae	o__Trebouxiales	f__Trebouxiaceae	g__Trebouxia	NA
OTU116	k__Viridiplantae	p__Chlorophyta	c__Trebouxiophyceae	o__Prasiolales	NA	NA	NA
OTU9	k__Viridiplantae	p__Chlorophyta	c__Trebouxiophyceae	NA	NA	NA	NA
OTU190	k__Fungi	p__Ascomycota	c__Eurotiomycetes	o__Eurotiales	f__Aspergillaceae	g__Penicillium	s__Penicillium citrinum
OTU124	k__Fungi	p__Ascomycota	NA	NA	NA	NA	NA
OTU153	k__Fungi	p__Ascomycota	NA	NA	NA	NA	NA
OTU64	k__Viridiplantae	p__Chlorophyta	NA	NA	NA	NA	NA
OTU46	k__Fungi	p__Ascomycota	c__Lecanoromycetes	o__Caliciales	f__Caliciaceae	g__Buellia	NA
OTU133	k__Fungi	p__Basidiomycota	c__Agaricomycetes	o__Agaricales	f__Inocybaceae	g__Inocybe	NA
OTU6	k__Fungi	p__Ascomycota	c__Dothideomycetes	o__Botryosphaeriales	f__Phyllostictaceae	g__Guignardia	s__Guignardia laricina
OTU134	k__Fungi	p__Ascomycota	NA	NA	NA	NA	NA
OTU174	k__Fungi	p__Ascomycota	NA	NA	NA	NA	NA
OTU50	k__Fungi	p__Ascomycota	NA	NA	NA	NA	NA
OTU29	k__Fungi	p__Ascomycota	NA	NA	NA	NA	NA
OTU4	k__Fungi	p__Ascomycota	NA	NA	NA	NA	NA
OTU106	k__Fungi	p__Ascomycota	c__Xylonomycetes	o__Symbiotaphrinales	NA	NA	NA
OTU197	k__Fungi	p__Ascomycota	NA	NA	NA	NA	NA
OTU203	k__Fungi	p__Ascomycota	NA	NA	NA	NA	NA
OTU187	k__Fungi	p__Ascomycota	c__Lecanoromycetes	o__Lecanorales	NA	NA	NA
OTU139	k__Fungi	p__Ascomycota	NA	NA	NA	NA	NA
OTU95	k__Fungi	p__Ascomycota	c__Xylonomycetes	o__Symbiotaphrinales	NA	NA	NA
OTU11	k__Fungi	p__Ascomycota	c__Pezizomycetes	o__Pezizales	f__Tuberaceae	g__Tuber	NA
OTU25	k__Fungi	p__Ascomycota	c__Lecanoromycetes	o__Lecanorales	f__Catillariaceae	g__Austrolecia	NA
OTU213	k__Fungi	p__Ascomycota	c__Pezizomycetes	o__Pezizales	f__Tuberaceae	g__Tuber	NA
OTU191	k__Fungi	p__Ascomycota	NA	NA	NA	NA	NA
OTU188	k__Fungi	p__Basidiomycota	c__Agaricomycetes	o__Agaricales	f__Inocybaceae	g__Inocybe	NA
OTU77	k__Fungi	p__Ascomycota	c__Sordariomycetes	o__Hypocreales	f__Hypocreaceae	g__Trichoderma	s__Trichoderma viride
OTU19	k__Fungi	p__Ascomycota	NA	NA	NA	NA	NA
OTU117	k__Fungi	p__Ascomycota	c__Sordariomycetes	o__Hypocreales	f__Cordycipitaceae	g__Beauveria	s__Beauveria bassiana
OTU17	k__Fungi	p__Basidiomycota	c__Agaricomycetes	o__Agaricales	f__Inocybaceae	g__Inocybe	NA
OTU74	k__Fungi	p__Basidiomycota	c__Agaricomycetes	o__Agaricales	f__Inocybaceae	g__Inocybe	NA
OTU45	k__Fungi	p__Ascomycota	c__Eurotiomycetes	o__Eurotiales	f__Aspergillaceae	g__Aspergillus	s__Aspergillus niger
OTU132	k__Fungi	p__Ascomycota	c__Eurotiomycetes	o__Eurotiales	f__Aspergillaceae	g__Aspergillus	s__Aspergillus niger
OTU43	k__Fungi	p__Ascomycota	c__Xylonomycetes	o__Symbiotaphrinales	NA	NA	NA
OTU48	k__Fungi	p__Ascomycota	c__Xylonomycetes	o__Symbiotaphrinales	NA	NA	NA
OTU37	k__Fungi	p__Ascomycota	NA	NA	NA	NA	NA
OTU16	k__Fungi	p__Ascomycota	NA	NA	NA	NA	NA
OTU14	k__Fungi	p__Basidiomycota	c__Agaricomycetes	o__Agaricales	f__Inocybaceae	g__Inocybe	NA
OTU7	k__Fungi	p__Ascomycota	c__Lecanoromycetes	o__Acarosporales	NA	NA	NA
OTU202	k__Fungi	p__Ascomycota	c__Xylonomycetes	o__Symbiotaphrinales	NA	NA	NA
OTU146	k__Fungi	p__Ascomycota	NA	NA	NA	NA	NA
OTU105	k__Fungi	p__Ascomycota	NA	NA	NA	NA	NA
OTU103	k__Fungi	p__Ascomycota	NA	NA	NA	NA	NA
OTU53	k__Fungi	p__Basidiomycota	c__Agaricomycetes	o__Agaricales	f__Inocybaceae	g__Inocybe	NA
OTU51	k__Fungi	p__Ascomycota	NA	NA	NA	NA	NA
OTU3	k__Fungi	p__Ascomycota	c__Xylonomycetes	o__Symbiotaphrinales	NA	NA	NA
OTU71	k__Fungi	p__Ascomycota	c__Lecanoromycetes	o__Acarosporales	f__Acarosporaceae	g__Pleopsidium	s__Pleopsidium chlorophanum
OTU171	k__Fungi	p__Ascomycota	NA	NA	NA	NA	NA
OTU1	k__Fungi	p__Ascomycota	NA	NA	NA	NA	NA
OTU35	k__Fungi	p__Ascomycota	NA	NA	NA	NA	NA
OTU30	k__Fungi	p__Basidiomycota	c__Agaricomycetes	o__Agaricales	f__Inocybaceae	g__Inocybe	NA
OTU195	k__Fungi	p__Ascomycota	c__Xylonomycetes	o__Symbiotaphrinales	NA	NA	NA
OTU40	k__Fungi	p__Basidiomycota	c__Agaricomycetes	o__Agaricales	f__Inocybaceae	g__Inocybe	NA
OTU68	k__Fungi	p__Basidiomycota	c__Agaricomycetes	o__Agaricales	f__Inocybaceae	g__Inocybe	NA
OTU41	k__Fungi	p__Ascomycota	c__Saccharomycetes	o__Saccharomycetales	f__Saccharomycetaceae	g__Kluyveromyces	s__Kluyveromyces marxianus
OTU98	k__Fungi	p__Rozellomycota	NA	NA	NA	NA	NA
OTU80	k__Fungi	p__Ascomycota	c__Pezizomycetes	o__Pezizales	f__Tuberaceae	g__Tuber	NA
OTU33	k__Fungi	p__Ascomycota	c__Pezizomycetes	o__Pezizales	f__Tuberaceae	g__Tuber	NA
OTU28	k__Fungi	p__Basidiomycota	c__Agaricomycetes	o__Agaricales	f__Inocybaceae	g__Inocybe	NA
OTU10	k__Fungi	p__Ascomycota	c__Pezizomycetes	o__Pezizales	f__Tuberaceae	g__Tuber	NA
OTU96	k__Fungi	p__Rozellomycota	NA	NA	NA	NA	NA
OTU79	k__Viridiplantae	p__Chlorophyta	c__Trebouxiophyceae	o__Trebouxiales	f__Trebouxiaceae	g__Trebouxia	NA
OTU15	k__Viridiplantae	p__Chlorophyta	c__	o__	f__	g__Stichococcus	s__Stichococcus bacillaris
OTU160	k__Viridiplantae	p__Chlorophyta	NA	NA	NA	NA	NA
OTU170	k__Viridiplantae	p__Chlorophyta	NA	NA	NA	NA	NA
OTU136	k__Viridiplantae	p__Chlorophyta	c__Trebouxiophyceae	o__Trebouxiales	f__Trebouxiaceae	g__Trebouxia	NA
OTU27	k__Viridiplantae	p__Chlorophyta	c__Trebouxiophyceae	o__Trebouxiales	f__Trebouxiaceae	g__Trebouxia	NA
OTU21	k__Viridiplantae	p__Chlorophyta	c__Trebouxiophyceae	o__Trebouxiales	f__Trebouxiaceae	g__Trebouxia	NA
OTU13	k__Viridiplantae	p__Chlorophyta	c__Trebouxiophyceae	o__Trebouxiales	f__Trebouxiaceae	g__Trebouxia	NA
OTU12	k__Viridiplantae	p__Chlorophyta	c__Trebouxiophyceae	o__Trebouxiales	NA	NA	NA
OTU2	k__Viridiplantae	p__Chlorophyta	c__Trebouxiophyceae	o__Trebouxiales	f__Trebouxiaceae	g__Trebouxia	NA
OTU5	k__Viridiplantae	p__Chlorophyta	c__Trebouxiophyceae	o__Trebouxiales	f__Trebouxiaceae	g__Trebouxia	NA
OTU177	k__Viridiplantae	p__Chlorophyta	NA	NA	NA	NA	NA
OTU168	k__Fungi	p__Basidiomycota	c__Agaricomycetes	o__Agaricales	NA	NA	NA
OTU165	k__Viridiplantae	p__Chlorophyta	c__Trebouxiophyceae	o__Microthamniales	NA	NA	NA
OTU161	k__Fungi	p__Basidiomycota	c__Agaricomycetes	o__Cantharellales	NA	NA	NA
OTU149	k__Viridiplantae	p__Chlorophyta	NA	NA	NA	NA	NA
OTU109	k__Viridiplantae	p__Chlorophyta	NA	NA	NA	NA	NA
OTU93	k__Fungi	p__Ascomycota	c__Pezizomycetes	o__Pezizales	f__Tuberaceae	g__Tuber	NA
OTU108	k__Fungi	p__Ascomycota	c__Lecanoromycetes	o__Trapeliales	NA	NA	NA
OTU112	k__Fungi	p__Ascomycota	c__Sordariomycetes	o__Diaporthales	NA	NA	NA
OTU101	k__Viridiplantae	p__Chlorophyta	c__Ulvophyceae	o__Ulotrichales	NA	NA	NA
OTU99	k__Viridiplantae	p__Chlorophyta	c__Trebouxiophyceae	o__Chlorellales	NA	NA	NA
OTU59	k__Fungi	p__Basidiomycota	c__Agaricomycetes	o__Russulales	NA	NA	NA
OTU34	k__Viridiplantae	p__Chlorophyta	c__Chlorophyceae	o__Volvocales	NA	NA	NA
OTU22	k__Fungi	p__Basidiomycota	c__Agaricomycetes	o__Boletales	NA	NA	NA
